# Supplementary material for: What evidence exists on birds and mammals' biodiversity in the Brazilian Atlantic Forest (BAF) agricultural ecosystems? A systematic map protocol
Source: Environ Evid. 2024 Mar 16;13:5. doi: 10.1186/s13750-024-00327-4 (PMC11376101; doi:10.1186/s13750-024-00327-4)
Supplement: Supplementary file 1 — Additional file 1: Roses systematic map protocol.xls [file 13750_2024_327_MOESM1_ESM.xlsx]

## Sheet: README
ROSES for Systematic Map Protocols. Version 1.0
November 2017
Neal R Haddaway, Biljana Macura, Paul Whaley, and Andrew Pullin
Column descriptions
Section/sub-section - The sections or sub-sections listed below correspond to sections in CEE systematic review and map protocols and final reports: please see the relevant text under these subheadings for information within a specific review.
Topic - the section or sub-section is further broken down for the purposes of clarity.
Description/Further explanation - Details of what is needed in each section or sub-section are provided, along with practical advice and links to relevant guidance.
Checklist/Meta-data - Checklist items MUST be completed. Meta-data items correspond to information that should be reported as data or short descriptions that will be used to populate the Summary Record and Flow Diagram. Any meta-data items where stages were not performed (e.g. grey literature searching), this should be stated (e.g. ‘Not performed’).
Author response - authors should select or write a response for meta-data, or select 'yes' or 'no' for checklist items. Further details may be provided in Comments (see below).
Comments - authors may supplement their response with a brief comment.
Please cite as: Haddaway NR, Macura B, Whaley P, and Pullin AS. 2017. ROSES for Systematic Map Protocols. Version 1.0. DOI: 10.6084/m9.figshare.5897284.

## Sheet: Map protocol
Item number	Section / sub-section	Topic	Description	Further explanation	Checklist/Meta-data	Author response	Comments
1	Title	Title	The title must indicate that it is a systematic map protocol, and must indicate if it is an update/amendment: e.g. "A systematic map update protocol...".	The title should normally be the same or very similar to the review question.	Meta-data	systematic map	What evidence exists on birds and mammals' biodiversity in the Brazilian Atlantic Forest (BAF) agricultural ecosystems? A systematic map protocol
2	Type of review	Type of review	Select one of the following types of review: systematic map, systematic map update, systematic map amendment	See CEE Guidance on systematic mapping [1], and on amendments and updates [2]	Meta-data	systematic map
3	Authors contacts	Authors contacts	The full names, institutional addresses, and email addresses for all authors must be provided.		Checklist	Yes	(1) Ana Paola Cione, Syngenta Proteção de Cultivos Ltda, Avenida Nações Unidas, 17007, 11th Floor, 04730-300 São Paulo, SP, Brazil (ana.cione@syngenta.com); (2) Fabio Casallanovo, Syngenta Proteção de Cultivos Ltda, Avenida Nações Unidas, 17007, 11th Floor, 04730-300 São Paulo, SP, Brazil (fabio.casallanovo@syngenta.com); (3) Gustavo Souza Santos, Syngenta Proteção de Cultivos Ltda, Avenida Naçõe…
4	Abstract	Structured summary	Abstract must not exceed 350 words and must include two sections 1) Background, the context and purpose of the review, including the review question; 2) Methods, how the review will be conducted and the outputs that are expected (specifically mention search strategy, inclusion criteria, critical appraisal, data extraction and synthesis).		Checklist	Yes
5	Background	Background	Describe the rationale for the review in the context of what is already known. Protocol must indicate why this study was necessary and what it aims to contribute to the field.	A theory of change and/or conceptual model can be presented that links the intervention or exposure to the outcome.	Checklist	Yes
6	Stakeholder engagement	Stakeholder engagement	The planned/actual role of stakeholders throughout the review process (e.g. in the formulation of the question) must be described and explained (using a broad definition of ‘stakeholder’, including e.g. researchers, funders and other decision-makers; see [3])		Checklist	No	No external engagement with stakeholders. Only internal reviews will be performed
7	Objective of the review	Objective	Describe the primary question and secondary questions (when applicable).	The primary question is the main question of the review. Secondary questions are usually linked to sources of heterogeneity (effect modifiers).	Checklist	Yes	Primary question: What are the species of birds and mammals in agricultural fields and their adjacent areas of natural vegetation ? Subquestions: (a) What are the different species of birds and mammals that undergo varying management practices in agricultural fields within the BAF? (b) What is the contribution of nearby natural areas to the diversity of birds and mammals in agricultural fields?
8		Definitions of the question components	Break down and summarise question key elements e.g. population, intervention(s)/exposure(s), comparator(s), and outcome(s).	For other question types see [4,5]	Meta-data	The question components will be addressed using the PICO/PECO model. Population (P): Birds and Mammals (including flying and non-flying mammals and new world marsupials) Exposure (E): Agricultural Landscape in the BAF (e.g., perennial crop, annual crop, agroforest, tree plantations, and pasture) Comparator (C): Occurrence of birds and mammals in the agricultural landscapes in the BAF. Outcome (O)…
	Methods
9	Searches	Search strategy		Details regarding search strategy testing should be provided.	Checklist	Yes
10		Search string	Provide Boolean-style full search string and state the platform for which the string is formatted (e.g. Web of Science format)		Meta-data	Search string WoS, Scopus and PubMed (entire document): (BIRD* OR MAMMAL* OR AVIFAUN* OR PRIMATE* OR RODENT* OR AVIAN OR MARSUPIAL* OR FAUN* OR OMNIVOR* OR CARNIVOR* OR FRUGIVOR*, GRANIVOR*OR INSECTIVOR* OR BAT* OR PASSERIN* OR CHIROPTER*) AND (AGRICULT* OR CROP* OR FARM* OR PASTURE OR MATRIX OR PATCH* OR CORRIDOR* OR “PROTECTED AREA” OR PLANTATION* OR FRAGMENT* OR TROPIC* OR ECOSYSTEM* OR AGROFO…	Search string in Portuguese (Biblioteca Digital Brasileira): (Ave OR Avifauna OR Passeriforme OR Mamífero OR Masto OR Roedor OR Primata OR Marsupial OR Fauna OR insetivor* OR Carnívor* OR Granívor* OR Frugívor* OR onívor* OR morcego OR quiróptero ) AND (Agricultura OR Agro* OR Fazenda OR Cultivo OR Plantação OR Past* OR Matriz OR fragmento OR corredor OR "Àrea Protegida" OR Tropical OR Agroflores…
11		Languages – bibliographic databases	List languages to be used in bibliographic database searches.		Meta-data	English and Portuguese
12		Languages – grey literature	List languages to be used in organizational websites searches and web-based search engines.		Meta-data	Portuguese
13		Bibliographic databases	Provide the number of bibliographic databases to be searched.		Meta-data	4	WoS, Scopus, PubMed and Biblioteca Digital Brasileira
14		Web – based search engines	Provide the number of web – based search engines to be searched.		Meta-data	0
15		Organisational websites	Provide the number of organisational websites to be searched.		Meta-data	0
16		Estimating the comprehensiveness of the search	Describe the process by which the comprehensiveness of the search strategy was assessed (i.e. list of benchmark articles).		Checklist	No	An initial search string was developed containing PECO elements, such as population (e.g. birds, mammals, avifauna), exposure (e.g. agriculture, farm, cropland) and comparison (e.g. Atlantic forest, Atlantic rainforest). The Search was performed in Google Scholar, using the Advanced Options. The first hits and related publications were saved to comprise an initial dataset of 100 publications. The…
17		Search update	Describe any plans to update the searches during the conduct of the review.	Optional. A search update is good practice if original searches were performed more than two years prior to review completion.	Checklist	Yes	An update on search strings will be performed if the time exceeds one year between the last search and publication submission
18	Article screening and study inclusion criteria	Screening strategy	Describe the methodology for screening articles/studies for relevance/eligibility.		Checklist	Yes	Screening against inclusion/exclusion criteria.
19		Consistency checking	Describe clearly the process for checking consistency of decisions including the levels at which consistency checking will be undertaken and estimated proportion of articles/studies that will be screened and checked for consistency by two or more reviewers (e.g. Titles (10%), abstracts (10%), full text (10%)).		Checklist	Yes	Two reviewers screen a subset of articles for abstract and full text according to pre-defined eligibility criteria. In case of disagreement, a third reviewer will act as a mediator
20		Inclusion criteria	Describe the inclusion criteria used to assess relevance of identified articles/studies. These must be broken down into the question key elements (e.g. relevant subject(s), intervention(s)/exposure(s), comparator(s), outcomes, study design(s)) and any other restrictions (e.g. date ranges or languages).		Checklist	Yes	Eligible population: birds, mammals (including flying and non-flying mammals and new world marsupials) Eligible exposure: Brazilian Atlantic Forest (BAF), Agricultural Landscape (e.g., perennial crop, annual crop, agroforest, tree plantations, pasture, and urban agriculture) Eligible compactor: birds and mammals present in the agricultural landscape in the BAF Eligible outcome: Identify the speci…
21		Reasons for exclusion	State that you will provide a list of articles excluded at full text with reasons for exclusion.		Checklist	Yes	Reasons for exclusion will be recorded and provided as supplemental material
22	Critical appraisal	Critical appraisal strategy	Describe here the method you propose for critical appraisal of study validity (including assessment of individual studies and the evidence base as a whole).	Optional	Checklist	n/a
23		Critical appraisal used in synthesis	Describe how the information from critical appraisal will be used in synthesis.	Optional	Checklist	No
24		Consistency checking	Describe how repeatability of critical appraisal of study validity will be tested.	Optional	Checklist	n/a
25	Data extraction	Meta-data extraction and coding strategy	Describe the method for meta-data extraction and coding for studies (potentially providing forms/data sheets (ideally piloted), list if variables to be extracted as meta-data and those that will be coded).		Checklist	Yes
26	Data synthesis and presentation	Narrative synthesis strategy	Describe methods to be used for narratively synthesising the evidence base in the form of descriptive statistics, tables (including SM database) and figures.	Vote-counting (tallying of studies based on the direction or significance of their findings) must be avoided. May include a summary of the outputs of critical appraisal of the evidence base as a whole (if planned to be performed in SM).	Checklist	Yes	The meta-data to be coded can be found in the Supplemental Material
27		Knowledge gap and cluster identification strategy	Describe the methods to be used to identify and/or prioritise key knowledge gaps (unrepresented or underrepresented subtopics that warrant further primary research) and knowledge clusters (well-represented subtopics that are amenable to full synthesis via systematic review).		Checklist	Yes	We will follow the Reporting for Systematic Evidence Synthesis (ROSES) guidelines, by filling both the ROSES form for Systematic Maps Reports and the ROSES flow diagram. ROSES forms and diagrams are meant to ensure that the Systematic Map includes all necessary content required by the is present and described in detail (Headway et al 2018). The form will help describing the methodology, reporting…
28		Demonstrating procedural independence	Describe the role of systematic reviewers (who have also authored articles to be considered within the review) in decisions regarding inclusion or critical appraisal of their own work.	Reviewers who have authored articles to be considered within the review should be prevented from unduly influencing inclusion decisions, for example by delegating tasks appropriately.	Checklist	Yes	The authors have one publication in the field. If it appears in the search, it will be considered due to the scarceness of published research articles from Brazil
29	Declarations	Competing interests	Describe of any financial or non-financial competing interests that the review authors may have.		Checklist	No	The authors declare no competing interests
References
[1] James, K.L., Randall, N.P. and Haddaway, N.R., 2016. A methodology for systematic mapping in environmental sciences. Environmental Evidence, 5(1), p.7.
[2] Bayliss, H.R., Haddaway, N.R., Eales, J., Frampton, G.K. and James, K.L., 2016. Updating and amending systematic reviews and systematic maps in environmental management. Environmental Evidence, 5(1), p.20.
[3] Haddaway, N.R., Kohl, C., da Silva, N.R., Schiemann, J., Spök, A., Stewart, R., Sweet, J.B. and Wilhelm, R., 2017. A framework for stakeholder engagement during systematic reviews and maps in environmental management. Environmental Evidence, 6(1), p.11.
[4] Collaboration for Environmental Evidence. 2018. Guidelines and Standards for Evidence synthesis in Environmental Management. Version 5.0. www.environmentalevidence.org/information-for-authors.
[5] Leeds Institute of Health Sciences. https://medhealth.leeds.ac.uk/info/639/information_specialists/1500/search_concept_tools. Accessed 12/11/2017.
	Yes
	No
	n/a
	systematic map
	systematic map update
	systematic map amendment
