# Supplementary material for: What evidence exists on birds and mammals' biodiversity in the Brazilian Atlantic Forest (BAF) agricultural ecosystems? A systematic map protocol
Source: Environ Evid. 2024 Mar 16;13:5. doi: 10.1186/s13750-024-00327-4 (PMC11376101; doi:10.1186/s13750-024-00327-4)
Supplement: Supplementary file 2 — Additional file 2: Benchmark studies_Birds and Mammals_Search String_revised.xlsx [file 13750_2024_327_MOESM2_ESM.xlsx]

## Sheet: Outcome eligibility evaluation
Publication identification (ID): numbering strategy	P = Preliminary; B = bird; M = mammal; A = article; Numbering digits - 000 (from 001 to 100)
	Final coding ID: PBMA_001 (example)
Publication ID	Publication Title
Article ID	Title
PBMA001	Multi-scale mammal responses to agroforestry landscapes in the Brazilian Atlantic Forest: the conservation value of forest and traditional shade plantations
PBMA002	Large mammals in an agroforestry mosaic in the Brazilian Atlantic Forest
PBMA006	The effects of landscape structure on functional groups of Atlantic forest birds
PBMA007	How 30 years of land-use changes have affected habitat suitability and connectivity for Atlantic Forest species
PBMA014	Use of small Atlantic Forest fragments by birds in Southeast Brazil
PBMA020	A small mammal community in a forest fragment, vegetation corridor and coffee matrix system in the Brazilian Atlantic forest
PBMA022	The cacao agroforests of the Brazilian Atlantic forest as habitat for the endangered maned sloth Bradypus torquatus
PBMA024	Carnivore mammals in a fragmented landscape in northeast of São Paulo State, Brazil
PBMA027	Land-use changes lead to functional loss of terrestrial mammals in a Neotropical rainforest
PBMA029	Can agroforest woodlots work as stepping stones for birds in the Atlantic forest region?
PBMA030	Seed rain in cocoa agroforests is induced by effects of forest loss on frugivorous birds and management intensity
PBMA031	How may agricultural matrix intensification affect understory birds in an Atlantic Forest landscape? A qualitative model on stochasticity and immigration
PBMA032	Habitat fragmentation drives inter-population variation in dispersal behavior in a Neotropical rainforest bird
PBMA033	Matrix type and landscape attributes modulate avian taxonomic and functional spillover across habitat boundaries in the Brazilian Atlantic Forest
PBMA037	Agroforestry system as a buffer zone in a Brazilian Atlantic Forest conservation unit: an artificial nest predation perspective
PBMA038	Bird diversity and abundance in forest fragments and Eucalyptus plantations around an Atlantic forest reserve, Brazil
PBMA040	Biodiversity in agricultural landscapes of southeastern Brazil
PBMA041	The role of protected and unprotected forest remnants for mammal conservation in a megadiverse Neotropical hotspot
PBMA047	Environmental suitability of a highly fragmented and heterogeneous landscape for forest bird species in south-eastern Brazil
PBMA054	Using post‐release monitoring data to optimize avian reintroduction programs: a 2‐year case study from the Brazilian Atlantic Rainforest
PBMA064	Promoting Bird Functional Diversity on Landscapes with a Matrix of Planted Eucalyptus spp. in the Atlantic Forest
PBMA086	Environmental suitability of a highly fragmented and heterogeneous landscape for forest bird species in south-eastern Brazil
PBMA087	A multiscale approach indicates a severe reduction in Atlantic Forest wetlands and highlights that São Paulo Marsh Antwren is on the brink of extinction
PBMA089	Home range and multiscale habitat selection of threatened thin-spined porcupine in the Brazilian Atlantic Forest
PBMA090	Bird-epiphyte interactions in three Atlantic Forest environments in southeastern Brazil

## Sheet: List Benchmark articles
List of Benchmark articles used to develop final search string
Methodology		Based on string below, a dataset of 100 publications was retrieved. These publications underwent a screening and eligibility evaluation steps (see file Literature Eligibility Pilot_Consolidated.xlsx). In the end, 24 publications were deemed elegible (see sheet Outcome eligibility evaluation) . Out of these 24 publications, 10 were selected as benchmark articles based on their relevance (e.g citat…
Pilot search string (Google Scholar, Advanced Search)		with all of the words:			Bird AND Mammal AND *Brazilian Atlantic Forest* AND Agriculture AND Farm AND Brazil
		without the words:			amazon -caatinga -pampa -cerrado
		where my words occur			anywhere in the article
Number	Title									Key words (Title, Abstract, Text)							Authors	Publication	Volume	Number	Pages	Year	Publisher	DOI or link
PBMA001	Multi-scale mammal responses to agroforestry landscapes in the Brazilian Atlantic Forest: the conservation value of forest and traditional shade plantations									mammal, agroforestry, landscape, Brazilian Atlantic Forest, forest, plantation, tropical, human-modified, cacao, remnant, cabrucas, patches, agriculture, agroecosystem, habitat, crop, cropland, herbivory, assemblage, farm, vertebrate, fauna, bats, birds							Ferreira, Aluane Silva, Carlos A. Peres, Pavel Dodonov, and Camila Righetto Cassano	Agroforestry Systems	94		2331-2341	2020	Springer	https://link.springer.com/article/10.1007/s10457-020-00553-y
PBMA002	Large mammals in an agroforestry mosaic in the Brazilian Atlantic Forest									camera-trap; fragmentation; matrix; shade cacao plantation; theobroma cacao; vertebrates; agroforestry, agroforests, cabrucas, human-modified, tropical landscape, Atlantic forest remnants, mammals, richness, mammal assemblage, mammal fauna, tropical forest, mosaic; protected area, agricultural areas, richness, ecosystems, land-use, agrochemical, crop, habitat loss, plantations, Brazilian Atlantic…							Cassano, Camila R; Barlow, Jos; Pardini, Renata;	Biotropica	44	6	818-825	2012	Wiley Online Library	https://onlinelibrary.wiley.com/doi/abs/10.1111/j.1744-7429.2012.00870.x
PBMA006	The effects of landscape structure on functional groups of Atlantic forest birds									landscape, atlantic forest, birds, habitat, patches, coffee, matrix, avifauna, agriculture, remnant, richness, abundance, agricultural, human modified,							Coelho, Marco Túlio Pacheco, Mariana Raniero, Marina Isidoro Silva, and Érica Hasui.	The Wilson Journal of Ornithology	128	3	520-534	2016	Meridian Allen Press	http://dx.doi.org/10.1676/1559-4491-128.3.520
PBMA014	Use of small Atlantic Forest fragments by birds in Southeast Brazil									Habitat fragmentation, Forest patch, Eucalyptus, Matrix, Tropical Forest; Atlantic forest, birds, landscape, small fragments;:native vegetation, patches, forest corridors, small remnants, pasture, forest strips, insectivore birds, omnivores, Neotrpics							de Camargo Barbosa, Karlla Vanessa; Knogge, Christoph; Develey, Pedro Ferreira; Jenkins, Clinton N; Uezu, Alexandre;	Perspectives in Ecology and Conservation	15	1	42-46	2017	Elsevier	https://www.sciencedirect.com/science/article/pii/S2530064417300172
PBMA020	A small mammal community in a forest fragment, vegetation corridor and coffee matrix system in the Brazilian Atlantic forest (ok)									vegetation corridor, small mammals, tropical landscapes, forest fragment, matrix, richness, abundance, Atlantic forest; Brazilian Atlantic forest, colonization, agricultural, patches, secondary forests, riparian corridors, forest strips, semi-deciduous forest, plantations, rodents, marsupial, pasture, farm							Rocha, Mariana Ferreira; Passamani, Marcelo; Louzada, Julio;	PloS one	6	8	e23312	2011	Public Library of Science San Francisco, USA	https://journals.plos.org/plosone/article?id=10.1371/journal.pone.0023312
PBMA027	Land-use changes lead to functional loss of terrestrial mammals in a Neotropical rainforest									land-use, terrestrial, mammal, neotropic, rainforest, tropical, vertebrate, herbivory, assemblage, fragmentation, Atlantic Forest, human-modified, landscape, remnant, agriculture, herbivore, fauna, folivory, frugivory, pasture,							Magioli, Marcelo, Katia Maria Paschoaletto Micchi de Barros, Adriano Garcia Chiarello, Mauro Galetti, Eleonore Zulnara Freire Setz, Adriano Pereira Paglia, Nerea Abrego, Milton Cezar Ribeiro, and Otso Ovaskainen	Perspectives in Ecology and Conservation	19	2	161-170	2021	Elsevier	https://www.sciencedirect.com/science/article/pii/S2530064421000213
PBMA029	Can agroforest woodlots work as stepping stones for birds in the Atlantic forest region?									Agroforest system, Biodiversity, Connectivity, Conservation, Fragmentation, Landscape ecology, Landscape management; fragmented landscape, agroforest, forest fragments, bird, patches, riparian, pasture, matrix, agroforest systems, richness, abundance, woodlots, monoculture system; land use, land cover, native vegetation, movement of organisms, colonization, plantations, agricultural, avifauna, co…							Uezu, Alexandre; Beyer, Dennis Driesmans; Metzger, Jean Paul;	Biodiversity and Conservation	17		1907-1922	2008	Springer	https://idp.springer.com/authorize/casa?redirect_uri=https://link.springer.com/article/10.1007/s10531-008-9329-0&casa_token=YO3OuWceODIAAAAA:IcjaRtGrmnZF5Kk-Mkj7h16dM3nsCEH9N2SX4pEJXWe7n9HCP9tthhA0xhXMlPuJtFty9M1k9Hje3Fi3fg
PBMA033	Matrix type and landscape attributes modulate avian taxonomic and functional spillover across habitat boundaries in the Brazilian Atlantic Forest									matrix, landscape, avian, mosaic, forest, pasture, plantation, Atlantic Forest, edge, bird, human-modified, management, fragmented landscape, habitat, remnant, tropical, eucalyptus, patch, monoculture, habitat, tree, passerine, bird assemblage							Barros, Fabio M., Felipe Martello, Carlos A. Peres, Marco A. Pizo, and Milton C. Ribeiro.	Oikos	128	11	1600-1612	2019	Wiley Online Library	https://doi.org/10.1111/oik.05910
PBMA038	Bird diversity and abundance in forest fragments and Eucalyptus plantations around an Atlantic forest reserve, Brazil									Atlantic forest, bird abundance, bird diversity, Eucalyptus, forest fragments, habitat quality; plantations, fragments, species richness; tropical forest, habitat fragments, pasture, arable farmland, abundance, forest patches, rainforest							Marsden, Stuart J; Whiffin, Mark; Galetti, Mauro;	Biodiversity and Conservation	10		737–751	2001	Kluwer Academic Publishers (Springer Nature)	https://link.springer.com/article/10.1023/A:1016669118956
PBMA041	The role of protected and unprotected forest remnants for mammal conservation in a megadiverse Neotropical hotspot									remnant, mammal, neotropical, Brazilian Atlantic Forest, assemblage, patches, private lands, landscape, human-modified, agricultural land, tropical, faunal, umbrella species, herbivory, cacao, ombrophilous,agriculture, cocoa, coffee, eucalyptus, protected areas, richness, abundance, primates, frugivore, omnivore, insectivore, herbivore, carnivore, RPPN							Magioli, Marcelo, Elaine Rios, Maira Benchimol, Diogo Cavenague Casanova, Aluane Silva Ferreira, Joedison Rocha, Fabiano Rodrigues de Melo et al.	Biological Conservation	259		109173	2021	Elsevier	https://www.sciencedirect.com/science/article/abs/pii/S0006320721002251
Note : The string below was developed based on the most commonly found keywords found in benchmark articles as well as those indicated by peer-reviewers
Suggested string to be tested in Scopus, PubMed and WebofScience following the PECO model			Population (P):		"Bird*" OR "mammal*" OR "avifaun*" OR "primate*" OR "rodent*" OR "avian*" OR "marsupial*" OR "faun*" OR "omnivor*" OR "carnivor*" OR "frugivor*" OR "granivor*" OR "insectivor*" OR "bat*" OR "passerin*" OR "chiropter*"
			AND
			Exposure (E)		"Agricult*" OR "crop*" OR "farm*" OR "pasture" OR "matrix" OR "patch*" OR "corridor*" OR "protected area" OR "plantation*" OR "fragment*" OR "tropic*" OR "ecosystem*" OR "agroforest*" OR "secondary forest*" OR "forest remnant*" OR "agricultural field*" OR "primary forest*" OR "arabl*" OR "system*" OR "practice*" OR "management" OR "organic" OR "agroecolog*" OR "conservation agriculture" OR "pest …
			AND
			Comparative (C)		"Atlantic forest" OR "Brazilian atlantic forest" OR "riparian" OR "semi-deciduous" OR "Brazilian Atlantic rainforest*" OR "national park*" OR "tree plantation*" OR "perenn*" OR "perennial crop*" OR "neotropic*"
					AND NOT
					"caatinga" OR "cerrado" OR "amazon" OR "pampa" OR "argentina"
			AND
			"Brazil"
