# Supplementary material for: What evidence exists on birds and mammals' biodiversity in the Brazilian Atlantic Forest (BAF) agricultural ecosystems? A systematic map protocol
Source: Environ Evid. 2024 Mar 16;13:5. doi: 10.1186/s13750-024-00327-4 (PMC11376101; doi:10.1186/s13750-024-00327-4)
Supplement: Supplementary file 3 — Additional file 3: Literature Eligibility Pilot_Consolidated.xlsx [file 13750_2024_327_MOESM3_ESM.xlsx]

## Sheet: Avaiability Screening
Systematic map screening strategy - Literature Eligibility pilot to identify Benchmark publications and calculate the kappa index beween reviewers
Methodology	At this initial step, based on the search string below, 100 publications were assessed to check its availability only. The eligibility assessment will be performed in the next step.
Pilot search string (Google Scholar, Advanced Search)	with all of the words:	Bird AND Mammal AND *Brazilian Atlantic Forest* AND Agriculture AND Farm AND Brazil
	without the words:	amazon -caatinga -pampa -cerrado
	where my words occur	anywhere in the article
Step 1: Availbility screening
Is full text available?	Yes, No
Decision:	If "Yes", answer "keep" to continue to eligibility assessment. If "No", answer "discard"
Publication identification (ID): numbering strategy	P = Preliminary; B = bird; M = mammal; A = article; Numbering digits - 000 (from 001 to 100)
	Final coding ID: PBMA_001 (example)	Availability screening
Publication ID	Publication Title	Is full text available?	Decision	Additional metadata
Article ID	Title			Authors	Publication	Volume	Number	Pages	Year	Publisher	DOI or Link
PBMA001	Multi-scale mammal responses to agroforestry landscapes in the Brazilian Atlantic Forest: the conservation value of forest and traditional shade plantations	Yes	Keep	Ferreira, Aluane Silva; Peres, Carlos A; Dodonov, Pavel; Cassano, Camila Righetto;	Agroforestry Systems	94		2331-2341	2020	Springer	https://link.springer.com/article/10.1007/s10457-020-00553-y
PBMA002	Large mammals in an agroforestry mosaic in the Brazilian Atlantic Forest	Yes	Keep	Cassano, Camila R; Barlow, Jos; Pardini, Renata;	Biotropica	44	6	818-825	2012	Wiley Online Library	https://doi.org/10.1111/j.1744-7429.2012.00870.x
PBMA003	Abiotic and vertebrate seed dispersal in the Brazilian Atlantic forest: implications for forest regeneration	Yes	Keep	Tabarelli, Marcelo; Peres, Carlos A;	Biological Conservation	106	2	165-176	2002	Elsevier	https://doi.org/10.1016/S0006-3207(01)00243-9
PBMA004	Functional attributes change but functional richness is unchanged after fragmentation of Brazilian Atlantic forests	Yes	Keep	Magnago, Luiz Fernando S; Edwards, David P; Edwards, Felicity A; Magrach, Ainhoa; Martins, Sebastião V; Laurance, William F;	Journal of ecology	102	2	475-485	2014	Wiley Online Library	https://doi.org/10.1111/1365-2745.12206
PBMA005	Testing the keystone plant resource role of a flagship subtropical tree species (Araucaria angustifolia) in the Brazilian Atlantic Forest	Yes	Keep	Bogoni, Juliano André; Muniz-Tagliari, Mario; Peroni, Nivaldo; Peres, Carlos A;	Ecological Indicators	118		106778	2020	Elsevier	https://doi.org/10.1016/j.ecolind.2020.106778
PBMA006	The effects of landscape structure on functional groups of Atlantic forest birds	Yes	Keep	Coelho, Marco Túlio Pacheco; Raniero, Mariana; Silva, Marina Isidoro; Hasui, Érica;	The Wilson Journal of Ornithology	128	3	520-534	2016	The Wilson Ornithological Society	https://doi.org/10.1676/1559-4491-128.3.520
PBMA007	How 30 years of land-use changes have affected habitat suitability and connectivity for Atlantic Forest species	Yes	Keep	Diniz, Milena Fiuza; Coelho, Marco Túlio Pacheco; Sánchez-Cuervo, Ana María; Loyola, Rafael;	Biological Conservation	274		109737	2022	Elsevier	https://doi.org/10.1016/j.biocon.2022.109737
PBMA008	Bird species abundance–occupancy patterns and sensitivity to forest fragmentation: implications for conservation in the Brazilian Atlantic forest	Yes	Keep	dos Anjos, Luiz; Collins, Cathy D; Holt, Robert D; Volpato, Graziele H; Mendonça, Luciana B; Lopes, Edson V; Boçon, Roberto; Bisheimer, Maria V; Serafini, Patrícia P; Carvalho, Joema;	Biological Conservation	144	9	2213-2222	2011	Elsevier	https://doi.org/10.1016/j.biocon.2011.05.013
PBMA009	Vanishing bird species in the Atlantic Forest: relative importance of landscape configuration, forest structure and species characteristics	Yes	Keep	Uezu, Alexandre; Metzger, Jean Paul;	Biodiversity and Conservation	20		3627-3643	2011	Springer	https://link.springer.com/article/10.1007/s10531-011-0154-5
PBMA010	Additionality is in detail: Farmers' choices regarding payment for ecosystem services programs in the Atlantic forest, Brazil	Yes	Keep	Alarcon, Gisele Garcia; Fantini, Alfredo Celso; Salvador, Carlos H; Farley, Joshua;	Journal of Rural Studies	54		177-186	2017	Elsevier	https://doi.org/10.1016/j.jrurstud.2017.06.008
PBMA011	Isolation determines patterns of species presence in highly fragmented landscapes	Yes	Keep	Boscolo, Danilo; Paul Metzger, Jean;	Ecography	34	6	1018-1029	2011	Wiley Online Library	https://doi.org/10.1111/j.1600-0587.2011.06763.x
PBMA012	Fragment size and the disassembling of local bird communities in the Atlantic Forest: A taxonomic and functional approach	Yes	Keep	Oliveira, Helon Simoes; Gouveia, Sidney F; Ruiz-Esparza, Juan; Ferrari, Stephen F;	Perspectives in Ecology and Conservation	18	4	304-312	2020	Elsevier	https://doi.org/10.1016/j.pecon.2020.09.003
PBMA013	The importance of maize management on dung beetle communities in Atlantic Forest fragments	Yes	Keep	Campos, Renata Calixto; Hernández, Malva Isabel Medina;	PLoS One	10	12	e0145000	2015	Public Library of Science San Francisco, CA USA	https://doi.org/10.1371/journal.pone.0145000
PBMA014	Use of small Atlantic Forest fragments by birds in Southeast Brazil	Yes	Keep	de Camargo Barbosa, Karlla Vanessa; Knogge, Christoph; Develey, Pedro Ferreira; Jenkins, Clinton N; Uezu, Alexandre;	Perspectives in Ecology and Conservation	15	1	42-46	2017	Elsevier	https://doi.org/10.1016/j.pecon.2016.11.001
PBMA015	Associations of forest cover, fragment area, and connectivity with neotropical understory bird species richness and abundance	Yes	Keep	Martensen, Alexandre Camargo; Ribeiro, Milton Cezar; Banks‐Leite, Cristina; Prado, Paulo Inácio; Metzger, Jean Paul;	Conservation Biology	26	6	1100-1111	2012	Wiley Online Library	https://doi.org/10.1111/j.1523-1739.2012.01940.x
PBMA016	Relative effects of fragment size and connectivity on bird community in the Atlantic Rain Forest: implications for conservation	Yes	Keep	Martensen, Alexandre C; Pimentel, Rafael G; Metzger, Jean Paul;	Biological conservation	141	9	2184-2192	2008	Elsevier	https://doi.org/10.1016/j.biocon.2008.06.008
PBMA017	Bird communities in two fragments of semideciduos forest in rural São Paulo state	Yes	Keep	Pozza, DD; Pires, JSR;	Brazilian Journal of Biology	63		307-319	2003	SciELO Brasil	https://doi.org/10.1590/S1519-69842003000200016
PBMA018	Movements of neotropical understory passerines affected by anthropogenic forest edges in the Brazilian Atlantic rainforest	Yes	Keep	Hansbauer, Miriam M; Storch, Ilse; Leu, Stephan; Nieto-Holguin, Juan-Pablo; Pimentel, Rafael G; Knauer, Felix; Metzger, Jean Paul W;	Biological Conservation	141	3	782-791	2008	Elsevier	https://doi.org/10.1016/j.biocon.2008.01.002
PBMA019	Is bird incidence in Atlantic forest fragments influenced by landscape patterns at multiple scales?	Yes	Keep	Boscolo, Danilo; Metzger, Jean P;	Landscape Ecology	24		907-918	2009	Springer	https://link.springer.com/article/10.1007/s10980-009-9370-8
PBMA020	A small mammal community in a forest fragment, vegetation corridor and coffee matrix system in the Brazilian Atlantic forest	Yes	Keep	Rocha, Mariana Ferreira; Passamani, Marcelo; Louzada, Julio;	PloS one	6	8	e23312	2011	Public Library of Science San Francisco, USA	https://doi.org/10.1371/journal.pone.0023312
PBMA021	What does Atlantic Forest soundscapes can tell us about landscape?	Yes	Keep	Scarpelli, Marina DA; Ribeiro, Milton Cezar; Teixeira, Camila P;	Ecological Indicators	121		107050	2021	Elsevier	https://doi.org/10.1016/j.ecolind.2020.107050
PBMA022	The cacao agroforests of the Brazilian Atlantic forest as habitat for the endangered maned sloth Bradypus torquatus	Yes	Keep	Cassano, Camila Righetto; Kierulff, Maria Cecília Martins; Chiarello, Adriano G;	Mammalian Biology	76		243-250	2011	Springer	https://link.springer.com/article/10.1016/j.mambio.2010.06.008
PBMA023	Agrobiodiversity assessment in the atlantic rainforest of Brazil	Yes	Keep	Torrico, Juan Carlos; Janssens, Marc; Gaese, Hartmut;	Biodiversity and land use systems in the fragmented Mata Atlântica of Rio de Janeiro			361	2009		https://cuvillier.de/get/ebook/1043/9783869550787.pdf#page=378
PBMA024	Carnivore mammals in a fragmented landscape in northeast of São Paulo State, Brazil	Yes	Keep	Lyra-Jorge, Maria Carolina; Ciocheti, Giordano; Pivello, Vânia Regina;	Biodiversity and Conservation	17		1573-1580	2008	Springer	https://link.springer.com/article/10.1007/s10531-008-9366-8
PBMA025	Biodiversity Management and Research in Multifunctional Landscapes	Yes	Keep	Verdade, Luciano M; Bianchi, Rita C; Galetti Jr, Pedro M; Pivello, Vânia R; Silva, Wesley R; Uezu, Alexandre;	Biota Neotropica	22			2022	SciELO Brasil	https://doi.org/10.1590/1676-0611-BN-2022-1407
PBMA026	Dynamics of the bird communities in two fragments of Atlantic Forest in São Paulo, Brazil	Yes	Keep	Vianna, Renata M; Donatelli, Reginaldo J; Whitacker, Raphael; Martins, Rafael M; Sementili-Cardoso, Guilherme;	Biologia	72	8	913-926	2017	De Gruyter	https://link.springer.com/article/10.1515/biolog-2017-0101
PBMA027	Land-use changes lead to functional loss of terrestrial mammals in a Neotropical rainforest	Yes	Keep	Magioli, Marcelo; de Barros, Katia Maria Paschoaletto Micchi; Chiarello, Adriano Garcia; Galetti, Mauro; Setz, Eleonore Zulnara Freire; Paglia, Adriano Pereira; Abrego, Nerea; Ribeiro, Milton Cezar; Ovaskainen, Otso;	Perspectives in Ecology and Conservation	19	2	161-170	2021	Elsevier	https://doi.org/10.1016/j.pecon.2021.02.006
PBMA028	Primates of the Brazilian Atlantic forest: the influence of forest fragmentation on survival	Yes	Keep	Chiarello, Adriano G;	Primates in fragments: Ecology and conservation			99-121	2003	Springer	https://link.springer.com/chapter/10.1007/978-1-4757-3770-7_8
PBMA029	Can agroforest woodlots work as stepping stones for birds in the Atlantic forest region?	Yes	Keep	Uezu, Alexandre; Beyer, Dennis Driesmans; Metzger, Jean Paul;	Biodiversity and Conservation	17		1907-1922	2008	Springer	https://link.springer.com/article/10.1007/s10531-008-9329-0
PBMA030	Seed rain in cocoa agroforests is induced by effects of forest loss on frugivorous birds and management intensity	Yes	Keep	Araújo-Santos, Ilana; Morante-Filho, José Carlos; Oliveira, Sérgio; Cabral, Júlia Perez; Rocha-Santos, Larissa; Cassano, Camila Righetto; Faria, Deborah; Benchimol, Maíra;	Agriculture, Ecosystems & Environment	313		107380	2021	Elsevier	https://doi.org/10.1016/j.agee.2021.107380
PBMA031	How may agricultural matrix intensification affect understory birds in an Atlantic Forest landscape? A qualitative model on stochasticity and immigration	Yes	Keep	Goulart, Fernando F; Salles, Paulo; Machado, Ricardo B;	Ecological informatics	18		93-106	2013	Elsevier	https://doi.org/10.1016/j.ecoinf.2013.06.010
PBMA032	Habitat fragmentation drives inter-population variation in dispersal behavior in a Neotropical rainforest bird	Yes	Keep	Cornelius, Cintia; Awade, Marcelo; Cândia-Gallardo, Carlos; Sieving, Kathryn E; Metzger, Jean Paul;	Perspectives in Ecology and Conservation	15	1	2023-03-09	2017	Elsevier	https://doi.org/10.1016/j.pecon.2017.02.002
PBMA033	Matrix type and landscape attributes modulate avian taxonomic and functional spillover across habitat boundaries in the Brazilian Atlantic Forest	Yes	Keep	Barros, Fabio M; Martello, Felipe; Peres, Carlos A; Pizo, Marco A; Ribeiro, Milton C;	Oikos	128	11	1600-1612	2019	Wiley Online Library	https://doi.org/10.1111/oik.05910
PBMA034	Habitat fragmentation narrows the distribution of avian functional traits associated with seed dispersal in tropical forest	Yes	Keep	Bovo, Alex AA; Ferraz, Katia MPMB; Magioli, Marcelo; Alexandrino, Eduardo R; Hasui, Érica; Ribeiro, Milton C; Tobias, Joseph A;	Perspectives in ecology and conservation	16	2	90-96	2018	Elsevier	https://doi.org/10.1016/j.pecon.2018.03.004
PBMA035	Forest fragmentation alters microhabitat availability for Neotropical terrestrial insectivorous birds	Yes	Keep	Stratford, Jeffrey A; Stouffer, Philip C;	Biological Conservation	188		109-115	2015	Elsevier	https://doi.org/10.1016/j.biocon.2015.01.017
PBMA036	Forest fragments prioritization based on their connectivity contribution for multiple Atlantic Forest mammals	Yes	Keep	Iezzi, ME; Di Bitetti, MS; Pardo, J Martínez; Paviolo, A; Cruz, P; De Angelo, C;	Biological Conservation	266		109433	2022	Elsevier	https://doi.org/10.1016/j.biocon.2021.109433
PBMA037	Agroforestry system as a buffer zone in a Brazilian Atlantic Forest conservation unit: an artificial nest predation perspective	Yes	Keep	Galvão, Camila André; Francisco, Mercival Roberto; Schlindwein, Marcelo Nivert;	Biota Neotropica	18			2018	SciELO Brasil	https://doi.org/10.1590/1676-0611-BN-2017-0373
PBMA038	Bird diversity and abundance in forest fragments and Eucalyptus plantations around an Atlantic forest reserve, Brazil	Yes	Keep	Marsden, Stuart J; Whiffin, Mark; Galetti, Mauro;	Biodiversity & Conservation	10		737-751	2001	Springer	https://link.springer.com/article/10.1023/A:1016669118956
PBMA039	New paradigms for Atlantic Forest agriculture and conservation	Yes	Keep	Marcilio-Silva, Vinicius; Marques, Marcia CM;	Biodiversity	18	4	201-205	2017	Taylor & Francis	https://doi.org/10.1080/14888386.2017.1408493
PBMA040	Biodiversity in agricultural landscapes of southeastern Brazil	Yes	Keep	Gheler-Costa, Carla; Lyra-Jorge, Maria Carolina; Verdade, Luciano Martins;					2016	Walter de Gruyter GmbH & Co KG	https://books.google.com.br/books?hl=en&lr=&id=ZgA3DwAAQBAJ&oi=fnd&pg=PR5&ots=IDnraJXN28&sig=AIPVYVV_FrnerVC_vxQXywwIlkQ&redir_esc=y#v=onepage&q&f=false
PBMA041	The role of protected and unprotected forest remnants for mammal conservation in a megadiverse Neotropical hotspot	Yes	Keep	Magioli, Marcelo; Rios, Elaine; Benchimol, Maira; Casanova, Diogo Cavenague; Ferreira, Aluane Silva; Rocha, Joedison; de Melo, Fabiano Rodrigues; Dias, Marcelino Pinto; Narezi, Gabriela; Crepaldi, Maria Otavia;	Biological Conservation	259		109173	2021	Elsevier	https://doi.org/10.1016/j.biocon.2021.109173
PBMA042	Bird species sensitivity in a fragmented landscape of the Atlantic Forest in Southern Brazil	Yes	Keep	Anjos, Luiz dos;	Biotropica: The Journal of Biology and Conservation	38	2	229-234	2006	Wiley Online Library	https://doi.org/10.1111/j.1744-7429.2006.00122.x
PBMA043	Tree species impoverishment and the future flora of the Atlantic forest of northeast Brazil	Yes	Keep	da Silva, José Maria Cardoso; Tabarelli, Marcelo;	Nature	404	6773	72-74	2000	Nature Publishing Group UK London	https://www.nature.com/articles/35003563
PBMA044	Movements of small mammals among Atlantic forest fragments in Espírito Santo, southeastern Brazil	Yes	Keep	Passamani, Marcelo; Fernandez, Fernando AS;	Mammalia	45	1	83-86	2011	Walter de Gruyter	https://www.degruyter.com/document/doi/10.1515/mamm.2010.064/html
PBMA045	Habitat quality versus spatial variables as determinants of small mammal assemblages in Atlantic Forest fragments	Yes	Keep	Delciellos, Ana C; Vieira, Marcus V; Grelle, Carlos EV; Cobra, Priscilla; Cerqueira, Rui;	Journal of Mammalogy	97	1	253-265	2016	Oxford University Press US	https://doi.org/10.1093/jmammal/gyv175
PBMA046	Effects of fragmentation on the bird guilds of the Atlantic Forest in north Paraná, southern Brazil	Yes	Keep	dos Anjos, Luiz; Zanette, Lorenzo; Lopes, Edson Varga;	Ornitologia Neotropical	15		137-144	2004	The Neotropical Ornithological Society	https://www.academia.edu/download/4182398/p0137-p0144.pdf
PBMA047	Environmental suitability of a highly fragmented and heterogeneous landscape for forest bird species in south-eastern Brazil	Yes	Keep	De Barros, Katia Maria Paschoaletto Micchi; de Siqueira, Marinez Ferreira; Alexandrino, Eduardo Roberto; Da Luz, Daniela Tomasio Apolinario; Do Couto, Hilton Thadeu Zarate;	Environmental Conservation	39	4	316-324	2012	Cambridge University Press	https://doi.org/10.1017/S0376892912000094
PBMA048	Protecting wildlife in a heavily hunted biodiversity hotspot: a case study from the Atlantic Forest of Bahia, Brazil	Yes	Keep	Flesher, Kevin M; Laufer, Juliana;	Tropical Conservation Science	6	2	181-200	2013	SAGE Publications Sage CA: Los Angeles, CA	https://doi.org/10.1177/194008291300600202
PBMA049	Agroforestry system as a buffer zone in a Brazilian Atlantic Forest conservation unit: an artificial nest predation perspective.	Yes	Keep	André Galvão, Camila; Roberto Francisco, Mercival; Nivert Schlindwein, Marcelo;	Biota Neotropica (Edicao em Iingles)	18	1		2018	SciELO Brasil	https://doi.org/10.1590/1676-0611-BN-2017-0373
PBMA050	Fragmentation gradients differentially affect the species range distributions of four taxonomic groups in semi‐deciduous Atlantic forest	Yes	Keep	da Silva, Fernando R; Rossa‐Feres, Denise de Cerqueira;	Biotropica	49	3	283-292	2017	Wiley Online Library	https://doi.org/10.1111/btp.12362
PBMA051	Patterns of fruit-frugivore interactions in two Atlantic Forest bird communities of South-eastern Brazil: implications for conservation.	Yes	Keep	Silva, Wesley R; Marco Júnior, P de; Hasui, Érica; Gomes, Verônica SM;	Seed dispersal and frugivory: ecology, evolution and conservation. Third International Symposium-Workshop on Frugivores and Seed Dispersal, São Pedro, Brazil, 6-11 August 2000			423-435	2002	CABI publishing Wallingford UK	https://doi.org/10.1079/9780851995250.0423
PBMA052	Time-lag in responses of birds to Atlantic forest fragmentation: restoration opportunity and urgency	Yes	Keep	Uezu, Alexandre; Metzger, Jean Paul;	PloS one	11	1	e0147909	2016	Public Library of Science San Francisco, CA USA	https://doi.org/10.1371/journal.pone.0147909
PBMA053	Drivers of Mammalian Communities in Remnant Forests: a Case Study in the Atlantic Forest, Southeastern Brazil	Yes	Keep	de Almeida, Lilian Bonjorne;	PhD Thesis					College of Environmental Science	https://experts.esf.edu/view/pdfCoverPage?instCode=01SUNY_ESF&filePid=1366361710004826&download=true
PBMA054	Using post‐release monitoring data to optimize avian reintroduction programs: a 2‐year case study from the Brazilian Atlantic Rainforest	Yes	Keep	Bernardo, CSS; Lloyd, H; Olmos, F; Cancian, LF; Galetti, Mauro;	Animal Conservation	14	6	676-686	2011	Wiley Online Library	http://dx.doi.org/10.1111/j.1469-1795.2011.00473.x
PBMA055	Changes in the functional diversity of birds due to habitat loss in the Brazil Atlantic Forest	Yes	Keep	Mariano-Neto, Eduardo; Santos, Rafael AS;	Frontiers in Forests and Global Change	6		1041268	2023	Frontiers Media SA	https://doi.org/10.3389/ffgc.2023.1041268
PBMA056	Forest cover, extinction thresholds and time lags in woody plants (Myrtaceae) in the Brazilian Atlantic Forest: resources for conservation	Yes	Keep	Rigueira, Dary Moreira Gonçalves; da Rocha, Pedro Luís Bernardo; Mariano-Neto, Eduardo;	Biodiversity and Conservation	22		3141-3163	2013	Springer	https://link.springer.com/article/10.1007/s10531-013-0575-4
PBMA057	Status of the biodiversity of the Atlantic Forest of Brazil.	Yes	Keep	Da Silva, JMC; Casteleti, CHM;	The Atlantic Forest of South America: biodiversity status, threats and outlook			43-59	2003	Island Press	https://www.cabdirect.org/cabdirect/abstract/20033157623
PBMA058	Antibiotic-resistant Gram-negative bacteria in birds from the Brazilian Atlantic forest	Yes	Keep	Nascimento, Andréa MA; Cursino, Luciana; Gonçalves-Dornelas, Higgor; Reis, Andrea; Chartone-Souza, Edmar; Marini, Miguel Â;	The Condor	105	2	358-361	2003	Oxford University Press	https://doi.org/10.1093/condor/105.2.358
PBMA059	Atlantic Forest fragmentation analysis and landscape restoration management scenarios	Yes	Keep	Zanella, Lisiane; Borém, Rosângela Alves Tristão; Souza, Carolina Gusmão; Alves, Helena Maria Ramos; Borém, Flávio Meira;	Natureza & Conservação	10	1	57-63	2012		https://www.academia.edu/download/87925637/53c8183140b57fbbc16ed1afabe4442467b3.pdf
PBMA060	Small landscape elements double connectivity in highly fragmented areas of the Brazilian Atlantic Forest	Yes	Keep	Siqueira, Flávia Freire; De Carvalho, Dulcineia; Rhodes, Jonathan; Archibald, Carla L; Rezende, Vanessa Leite; Van den Berg, Eduardo;	Frontiers in Ecology and Evolution			304	2021	Frontiers	https://doi.org/10.3389/fevo.2021.614362
PBMA061	Forest cover and bird diversity: drivers of fruit consumption in forest interiors in the 2 Brazilian Atlantic forest of southern Bahia, Brazil 3	Yes	Keep	Menezes, Icaro; Cazetta, Eliana; Morante-Filho, José Carlos; Faria, Deborah;							https://www.researchgate.net/profile/Jose-Morante-Filho/publication/293635368_Forest_cover_and_bird_diversity_drivers_of_fruit_consumption_in_forest_interiors_in_the_Brazilian_Atlantic_forest_of_southern_Bahia_Brazil/links/56b9e8aa08ae9d9ac67f3b65/Forest-cover-and-bird-diversity-drivers-of-fruit-consumption-in-forest-interiors-in-the-Brazilian-Atlantic-forest-of-southern-Bahia-Brazil.pdf
PBMA062	Land cover and conservation state of a region in the Southern limit of the Atlantic Forest (river Maquiné basin, Rio Grande do Sul, Brazil)	Yes	Keep	Becker, Fernando Gertum; Irgang, Gustavo V; Hasenack, Heinrich; Vilella, Fábio Silveira; Verani, NF;	Brazilian Journal of Biology	64		569-582	2004	SciELO Brasil	https://doi.org/10.1590/S1519-69842004000400004
PBMA063	Deforestation leads to prey shrinkage for an apex predator in a biodiversity hotspot	Yes	Keep	Magioli, Marcelo; Ferraz, Katia Maria Paschoaletto Micchi de Barros;	Mammal Research	66	2	245-255	2021	Springer	https://link.springer.com/article/10.1007/s13364-021-00556-9
PBMA064	Promoting Bird Functional Diversity on Landscapes with a Matrix of Planted Eucalyptus spp. in the Atlantic Forest	Yes	Keep	Melo, Renata Siqueira; Alexandrino, Eduardo Roberto; de Paula, Felipe Rossetti; Boscolo, Danilo; de Barros Ferraz, Silvio Frosini;	Environmental Management			2023-01-13	2023	Springer	https://link.springer.com/article/10.1007/s00267-023-01888-9
PBMA065	Reserve selection based on vegetation in the Brazilian Atlantic Forest	Yes	Keep	Grelle, Carlos Eduardo Viveiros; Lorini, Maria Lucia; Pinto, Míriam Plaza;	Natureza & Conservação	8	1	46-53	2010	Brazilian Journal of Nature Conservation	https://www.academia.edu/download/55732201/natcon.pdf
PBMA066	Use of space by frugivorous bats (Chiroptera: Phyllostomidae) in a restored Atlantic forest fragment in Brazil	Yes	Keep	Trevelin, Leonardo C; Silveira, Maurício; Port-Carvalho, Marcio; Homem, Daniel H; Cruz-Neto, Ariovaldo P;	Forest Ecology and Management	291		136-143	2013	Elsevier	https://doi.org/10.1016/j.foreco.2012.11.013
PBMA067	Bacteria richness and antibiotic-resistance in bats from a protected area in the Atlantic Forest of Southeastern Brazil	Yes	Keep	Cláudio, Vinícius C; Gonzalez, Irys; Barbosa, Gedimar; Rocha, Vlamir; Moratelli, Ricardo; Rassy, Fabrício;	PloS one	13	9	e0203411	2018	Public Library of Science San Francisco, CA USA	https://doi.org/10.1371/journal.pone.0203411
PBMA068	Lessons from a palm: genetic diversity and structure in anthropogenic landscapes from Atlantic Forest, Brazil	Yes	Keep	Santos, Alesandro Souza; Cazetta, Eliana; Morante Filho, José Carlos; Baumgarten, Julio; Faria, Deborah; Gaiotto, Fernanda Amato;	Conservation Genetics	16		1295-1302	2015	Springer	https://link.springer.com/article/10.1007/s10592-015-0740-2
PBMA069	GIS Tools use to Identify Routes for Ecological Corridors formation between Atlantic Forest (Mata Atlântica) Fragments in the south region OFESPÍRITO Santo, Brazil	Yes	Keep	de Faria, Gelli;	Australian Journal of Basic and Applied Sciences	9	20	273-281	2015		https://www.mundogeomatica.com/Publicacoes/Artigo_70.pdf
PBMA070	Improving the management effectiveness and decision-making by stakeholders’ perspectives: A case study in a protected area from the Brazilian Atlantic Forest	Yes	Keep	Junior, Marcondes Geraldo Coelho; Biju, Bárbara Pavani; da Silva Neto, Eduardo Carvalho; de Oliveira, Athila Leandro; de Oliveira Tavares, Ana Alice; Basso, Vanessa Maria; Turetta, Ana Paula Dias; de Carvalho, Acacio Geraldo; Sansevero, Jerônimo Boelsums Barreto;	Journal of Environmental Management	272		111083	2020	Elsevier	https://doi.org/10.1016/j.jenvman.2020.111083
PBMA071	Atlantic rainforest law: environmental regression	Yes	Keep	Varjabedian, R;	estudos avançados	24	68	147-160	2010	SciELO Brasil	https://doi.org/10.1590/S0103-40142010000100013
PBMA072	Degree of threat to the biological diversity in the Ilha Grande State Park (RJ) and guidelines for conservation	Yes	Keep	Alho, Cleber José Rodrigues; Schneider, Maurício; Vasconcellos, Luis Antonio;	Brazilian Journal of Biology	62		375-385	2002	SciELO Brasil	https://doi.org/10.1590/S1519-69842002000300001
PBMA073	Spatial genetic structure of Manilkara maxima (Sapotaceae), a tree species from the Brazilian Atlantic forest	Yes	Keep	Ganzhorn, SM; Thomas, WW; Gaiotto, FA; Lewis, JD;	Journal of Tropical Ecology	31	5	437-447	2015	Cambridge University Press	https://www.cambridge.org/core/journals/journal-of-tropical-ecology/article/abs/spatial-genetic-structure-of-manilkara-maxima-sapotaceae-a-tree-species-from-the-brazilian-atlantic-forest/C92D7FD2694A70BC57DB7090B2623C18
PBMA074	An Introduction to the Knowledge of Animal Diversity and Conservation in the Most Threatened Forests of Brazil	Yes	Keep	França, Frederico Gustavo Rodrigues; Vasconcellos, Alexandre; Nóbrega Alves, Rômulo Romeu; Filho, Gentil Alves Pereira;	Animal Biodiversity and Conservation in Brazil's Northern Atlantic Forest			2023-01-05	2023	Springer	http://dx.doi.org/10.1007/978-3-031-21287-1_1
PBMA075	Bee diversity responses to forest and open areas in heterogeneous Atlantic Forest	Yes	Keep	Nery, Laura Silva; Takata, Juliana Toshie; De Camargo, Bruna Bertagni; Chaves, Aryel Moreno; Ferreira, Patrícia Alves; Boscolo, Danilo;	Sociobiology	65	4	686-695	2018		https://doi.org/10.13102/sociobiology.v65i4.3472
PBMA076	Quantitative assessment of habitat differences between northern and southern muriquis (Primates, Atelidae) in the Brazilian Atlantic Forest	Yes	Keep	Boubli, Jean P; Couto-Santos, Fabiana R; Mourthé, IMC;	Ecotropica	16	1	63-69	2010	The German Society for Tropical Ecology	https://www.soctropecol.eu/PDF/Ecotropica_2010/Boubli%20et%20al,%20Ecotropica%202010.pdf
PBMA077	Patch size and isolation effects on epiphytic and epiphyllous bryophytes in the fragmented Brazilian Atlantic forest	Yes	Keep	Alvarenga, Lisi Dámaris Pereira; Pôrto, Kátia Cavalcanti;	Biological conservation	134	3	415-427	2007	Elsevier	https://doi.org/10.1016/j.biocon.2006.08.031
PBMA078	Land planarians (Platyhelminthes) as a model organism for fine‐scale phylogeographic studies: understanding patterns of biodiversity in the Brazilian Atlantic Forest hotspot	Yes	Keep	ÁLVAREZ‐PRESAS, Marta; Carbayo, F; Rozas, J; Riutort, M;	Journal of Evolutionary Biology	24	4	887-896	2011	Wiley Online Library	https://doi.org/10.1111/j.1420-9101.2010.02220.x
PBMA079	Factors associated with the seroprevalence of leishmaniasis in dogs living around Atlantic Forest fragments	Yes	Keep	Curi, Nelson Henrique de Almeida; Paschoal, Ana Maria de Oliveira; Massara, Rodrigo Lima; Marcelino, Andreza Pain; Ribeiro, Adriana Aparecida; Passamani, Marcelo; Demetrio, Guilherme Ramos; Chiarello, Adriano Garcia;	PloS one	9	8	e104003	2014	Public Library of Science San Francisco, USA	https://doi.org/10.1371/journal.pone.0104003
PBMA080	Influences of landscape structure on diversity of beetles associated with bracket fungi in Brazilian Atlantic Forest	Yes	Keep	Araujo, Lucimar S; Komonen, Atte; Lopes-Andrade, Cristiano;	Biological Conservation	191		659-666	2015	Elsevier	https://doi.org/10.1016/j.biocon.2015.08.026
PBMA081	Changes in seed rain across Atlantic Forest fragments in Northeast Brazil	Yes	Keep	Freitas, Cíntia Gomes; Dambros, Cristian; Camargo, José Luís Campana;	Acta Oecologica	53		49-55	2013	Elsevier	https://doi.org/10.1016/j.actao.2013.08.005
PBMA082	Seed rain under the canopies of female and male Myrsine coriacea, a pioneer tree from the Brazilian Atlantic forest	Yes	Keep	Begnini, Romualdo Morelatto; Castellani, Tânia Tarabini;	Journal of Tropical Ecology	29	5	391-399	2013	Cambridge University Press	https://www.cambridge.org/core/journals/journal-of-tropical-ecology/article/abs/seed-rain-under-the-canopies-of-female-and-male-myrsine-coriacea-a-pioneer-tree-from-the-brazilian-atlantic-forest/3AF96763D1E169A74A80EE5C3AD5177C
PBMA083	Effect of humans and pumas on the temporal activity of ocelots in protected areas of Atlantic Forest	Yes	Keep	Massara, Rodrigo Lima; de Oliveira Paschoal, Ana Maria; Bailey, Larissa Lynn; Doherty Jr, Paul Francis; de Frias Barreto, Marcela; Chiarello, Adriano Garcia;	Mammalian Biology	92		86-93	2018	Elsevier	https://doi.org/10.1016/j.mambio.2018.04.009
PBMA084	Sites reforested with exotic species fail to attract small mammals in Santa Helena, Paraná, Brazil	Yes	Keep	Ody, Alisson; Püttker, Thomas; Biral, Leonardo; Cavarzere, Vagner;	Biodiversity				2023	Taylor & Francis	https://doi.org/10.1080/14888386.2023.2278484
PBMA085	Occurrence of Neospora caninum and Toxoplasma gondii antibodies in dogs from rural properties surrounding a biological reserve, Espirito Santo, Brasil	Yes	Keep	Acosta, Igor da Cunha Lima; Centoducatte, Luana D’Avila; Soares, Herbert Sousa; Marcili, Arlei; Gondim, Maria Fernanda Naegeli; Rossi Junior, João Luiz; Gennari, Solange Maria;	Revista Brasileira de Parasitologia Veterinária	25		536-539	2016	SciELO Brasil	https://doi.org/10.1590/S1984-29612016075
PBMA086	Environmental suitability of a highly fragmented and heterogeneous landscape for forest bird species in south-eastern Brazil	Yes	Keep	SIQUEIRA, EDUARDO ROBERTO ALEXANDRINO; APOLINARIO, DANIELA TOMASIO; DO COUTO, HILTON THADEU ZARATE;							https://www.academia.edu/download/51238688/Ferraz_et_al._2012_-_Environmental_suitability_of_a_highly_fragmented_and_heterogeneous_landscape_for_forest_bird_species.pdf
PBMA087	A multiscale approach indicates a severe reduction in Atlantic Forest wetlands and highlights that São Paulo Marsh Antwren is on the brink of extinction	Yes	Keep	Del-Rio, Glaucia; Rego, Marco Antonio; Silveira, Luis Fabio;	PLoS One	10	3	e0121315	2015	Public Library of Science San Francisco, CA USA	https://doi.org/10.1371/journal.pone.0121315
PBMA088	Bird fauna in secondary forest stages: a study in a southern brazilian protected area	Yes	Keep	Mikolaiczik, Nadie Maria; Barreto, Mauricio Schemes; Hartmann, Marilia Teresinha; Hartmann, Paulo Afonso;	Oecologia Australis	23	2		2019		https://revistas.ufrj.br/index.php/oa/article/download/17852/14218
PBMA089	Home range and multiscale habitat selection of threatened thin-spined porcupine in the Brazilian Atlantic Forest	Yes	Keep	Giné, Gastón Andrés Fernandez; De Barros, Eduardo Hoffmam; Duarte, José Maurício Barbanti; Faria, Deborah;	Journal of Mammalogy	96	5	1095-1105	2015	Oxford University Press US	https://doi.org/10.1093/jmammal/gyv117
PBMA090	Bird-epiphyte interactions in three Atlantic Forest environments in southeastern Brazil	Yes	Keep	Boechat, Rafael Ferreira; da Silva, Bianca Ferreira; Nunes-Freitas, André Felippe;	Revista Brasileira de Ornitologia	27		108-114	2019	Springer	https://link.springer.com/article/10.1007/bf03544454
PBMA091	Nest density of Atta sexdens (Linnaeus, 1758) in Atlantic Forest restoration sites depends on the surrounding landscape	No	Discard	Garcia, Jéssica Magon; de Sousa Gonzaga, Géssi; Bordignon, Alexandre Mello; Torezan, José Marcelo Domingues;	Journal of Tropical Ecology	39		e9	2023	Cambridge University Press	https://www.cambridge.org/core/journals/journal-of-tropical-ecology/article/abs/nest-density-of-atta-sexdens-linnaeus-1758-in-atlantic-forest-restoration-sites-depends-on-the-surrounding-landscape/C52533EE12E4EC59D33D59FCD6AB3753
PBMA092	Animal-dispersed pioneer trees enhance the early regeneration in Atlantic Forest restoration plantations	Yes	Keep	Viani, Ricardo Augusto Gorne; Vidas, Natassia Bonini; Pardi, Mariana Meireles; Castro, Diana Carolina Vásquez; Gusson, Eduardo; Brancalion, Pedro HS;	Natureza & Conservação	13	1	41-46	2015	Elsevier	https://doi.org/10.1016/j.ncon.2015.03.005
PBMA093	The Atlantic Forest as a barrier to invasive rodents: study of a seaport in southern Brazil.	Yes	Keep	Gatto-Almeida, Fernanda; Ferreguetti, Átilla Colombo; dos Santos Pontes, Jaqueline; Tiepolo, Liliani Marilia; Hass, Iris;	Hystrix	31	2		2020		http://dx.doi.org/10.4404/hystrix-00282-2020
PBMA094	Functional extinction of birds drives rapid evolutionary changes in seed size	Yes	Keep	Galetti, Mauro; Guevara, Roger; Côrtes, Marina C; Fadini, Rodrigo; Von Matter, Sandro; Leite, Abraão B; Labecca, Fábio; Ribeiro, Thiago; Carvalho, Carolina S; Collevatti, Rosane G;	Science	340	6136	1086-1090	2013	American Association for the Advancement of Science	https://www.science.org/doi/full/10.1126/science.1233774
PBMA095	Non-volant mammals from Núcleo Santa Virgínia, Serra do Mar State Park, São Paulo, Brazil	Yes	Keep	Rocha-Mendes, Fabiana; Neves, Carolina Lima; Nobre, Rodrigo de Almeida; Marques, Renato Matos; Bianconi, Gledson Vigiano; Galetti, Mauro;	Biota Neotropica	15			2015	SciELO Brasil	https://doi.org/10.1590/1676-06032014000814
PBMA096	Direct and cascading effects of landscape structure on tropical forest and non‐forest frugivorous birds	Yes	Keep	Morante‐Filho, José Carlos; Arroyo‐Rodríguez, Víctor; Pessoa, Michaele de Souza; Cazetta, Eliana; Faria, Deborah;	Ecological applications	28	8	2024-2032	2018	Wiley Online Library	https://doi.org/10.1002/eap.1791
PBMA097	Biodiversity conservation of forests and their ecological restoration in highly-modified landscapes	Yes	Keep	Vidal, Cristina Yuri; Mangueira, Julia Raquel; Farah, Fabiano Turini; Rother, Débora Cristina; Rodrigues, Ricardo Ribeiro;	Biodiversity in Agricultural Landscapes of Southeastern Brazil. De Gruyter Open, Berlim			342	2016		https://www.researchgate.net/profile/Fabiano-Turini-Farah/publication/301675777_Biodiversity_Conservation_of_Forests_and_their_Ecological_Restoration_in_Highly-modified_Landscapes/links/5a91b7110f7e9ba4296db00b/Biodiversity-Conservation-of-Forests-and-their-Ecological-Restoration-in-Highly-modified-Landscapes.pdf
PBMA098	Spatiotemporal dynamics reveals forest rejuvenation, fragmentation, and edge effects in an Atlantic Forest hotspot, the Pernambuco Endemism Center, northeastern Brazil	Yes	Keep	Dias, Thiago da Costa; Silveira, Luís Fábio; Francisco, Mercival Roberto;	Plos one	18	9	e0291234	2023	Public Library of Science San Francisco, CA USA	https://doi.org/10.1371/journal.pone.0291234
PBMA099	Differences in mammal communities between forest fragments and restoration areas in the Atlantic Forest	Yes	Keep	Marques, Fernanda Cristina; dos Anjos, Luiz;	Austral Ecology				2023	Wiley Online Library	https://doi.org/10.1111/aec.13422
PBMA100	Diversity and function of tree species in human-modified Atlantic Forest landscapes	Yes	Keep	da Cruz Silva, Arthur; Teixeira, Heitor Mancini; Victer, Maria Clara Arantes; Bahia, Luís Boulanger; Torres, Carlos MME; Villa, Pedro Manuel; Cardoso, Irene Maria;	Agroforestry Systems			2023-01-14	2023	Springer	https://link.springer.com/article/10.1007/s10457-023-00826-2
		Final screening outcome
		Keep	99
		Discard	1
		(%) Publications to continue to eligibility assessment		99

## Sheet: Eligibility_Reviewer 1 
Systematic map screening strategy - Literature Eligibility pilot to identify Benchmark articles and calculate the kappa index beween reviewers
Methodology	Each reviewer evaluated separately a database of 98 publications screened in Step 1 (Availability screening). Each reviewer classified the publications according to the PECO elements by answering the questions and the instructions indicated below. Results consolidation and calculation of the kappa index are displayed on Step 3
Questions to be addressed on the elibility assessment:
1) Does the article includes birds or mammals?
2) Was the study conducted in the BAF?
3) Was the study conducted in an agricultural landscape (including its adjacent natural areas)?
4) Does the article measures occurence ?
Step 2: Eligibility assessment
1st screening stage:	Title, Abstract, Keywords
Typical Answers to questions (1) to (4) during the 1st screening	Yes, No, Unsure
2nd screening stage:	Full text
Typical Answers to questions (1) to (4) during the 1st screening	Yes, No
Note:	At any stage, if at least the answer to one question is "No", then article is not eligible.
	If at Stage 1, at least one of the answers is "Unsure" and all of the other answers are "Yes", then a full text screening is needed
Article identification (ID): numbering strategy
	P = Preliminary; B = bird; M = mammal; A = article; Numbering digits - 000 (from 001 to 100)	Eligibility screening: 1st screening stage				Eligible?	Eligibility screening: 2nd screening stage				Eligible?
	Final coding ID: PBMA_001 (example)	Question #					Question #					Additional metadata
Article ID	Title	#1	#2	#3	#4		#1	#2	#3	#4		Authors	Publication	Volume	Number	Pages	Year	Publisher	DOI or Link
PBMA001	Multi-scale mammal responses to agroforestry landscapes in the Brazilian Atlantic Forest: the conservation value of forest and traditional shade plantations	Yes	Yes	Yes	Yes	Yes						Ferreira, Aluane Silva; Peres, Carlos A; Dodonov, Pavel; Cassano, Camila Righetto;	Agroforestry Systems	94		2331-2341	2020	Springer	https://link.springer.com/article/10.1007/s10457-020-00553-y
PBMA002	Large mammals in an agroforestry mosaic in the Brazilian Atlantic Forest	Yes	Yes	Yes	Yes	Yes						Cassano, Camila R; Barlow, Jos; Pardini, Renata;	Biotropica	44	6	818-825	2012	Wiley Online Library	https://doi.org/10.1111/j.1744-7429.2012.00870.x
PBMA003	Abiotic and vertebrate seed dispersal in the Brazilian Atlantic forest: implications for forest regeneration	No				No						Tabarelli, Marcelo; Peres, Carlos A;	Biological Conservation	106	2	165-176	2002	Elsevier	https://doi.org/10.1016/S0006-3207(01)00243-9
PBMA004	Functional attributes change but functional richness is unchanged after fragmentation of Brazilian Atlantic forests	No				No						Magnago, Luiz Fernando S; Edwards, David P; Edwards, Felicity A; Magrach, Ainhoa; Martins, Sebastião V; Laurance, William F;	Journal of ecology	102	2	475-485	2014	Wiley Online Library	https://doi.org/10.1111/1365-2745.12206
PBMA005	Testing the keystone plant resource role of a flagship subtropical tree species (Araucaria angustifolia) in the Brazilian Atlantic Forest	Unsure	Yes	No		No						Bogoni, Juliano André; Muniz-Tagliari, Mario; Peroni, Nivaldo; Peres, Carlos A;	Ecological Indicators	118		106778	2020	Elsevier	https://doi.org/10.1016/j.ecolind.2020.106778
PBMA006	The effects of landscape structure on functional groups of Atlantic forest birds	Yes	Yes	Yes	Yes	Yes						Coelho, Marco Túlio Pacheco; Raniero, Mariana; Silva, Marina Isidoro; Hasui, Érica;	The Wilson Journal of Ornithology	128	3	520-534	2016	The Wilson Ornithological Society	https://doi.org/10.1676/1559-4491-128.3.520
PBMA007	How 30 years of land-use changes have affected habitat suitability and connectivity for Atlantic Forest species	Unsure	Yes	Unsure	Unsure	Unsure	Yes	Yes	Yes	Yes	Yes	Diniz, Milena Fiuza; Coelho, Marco Túlio Pacheco; Sánchez-Cuervo, Ana María; Loyola, Rafael;	Biological Conservation	274		109737	2022	Elsevier	https://doi.org/10.1016/j.biocon.2022.109737
PBMA008	Bird species abundance–occupancy patterns and sensitivity to forest fragmentation: implications for conservation in the Brazilian Atlantic forest	Yes	Yes	No		No						dos Anjos, Luiz; Collins, Cathy D; Holt, Robert D; Volpato, Graziele H; Mendonça, Luciana B; Lopes, Edson V; Boçon, Roberto; Bisheimer, Maria V; Serafini, Patrícia P; Carvalho, Joema;	Biological Conservation	144	9	2213-2222	2011	Elsevier	https://doi.org/10.1016/j.biocon.2011.05.013
PBMA009	Vanishing bird species in the Atlantic Forest: relative importance of landscape configuration, forest structure and species characteristics	Yes	Yes	Unsure	Yes	Unsure	Yes	Yes	No		No	Uezu, Alexandre; Metzger, Jean Paul;	Biodiversity and Conservation	20		3627-3643	2011	Springer	https://link.springer.com/article/10.1007/s10531-011-0154-5
PBMA010	Additionality is in detail: Farmers' choices regarding payment for ecosystem services programs in the Atlantic forest, Brazil	No				No						Alarcon, Gisele Garcia; Fantini, Alfredo Celso; Salvador, Carlos H; Farley, Joshua;	Journal of Rural Studies	54		177-186	2017	Elsevier	https://doi.org/10.1016/j.jrurstud.2017.06.008
PBMA011	Isolation determines patterns of species presence in highly fragmented landscapes	Yes	Yes	No		No						Boscolo, Danilo; Paul Metzger, Jean;	Ecography	34	6	1018-1029	2011	Wiley Online Library	https://doi.org/10.1111/j.1600-0587.2011.06763.x
PBMA012	Fragment size and the disassembling of local bird communities in the Atlantic Forest: A taxonomic and functional approach	Yes	Yes	No		No						Oliveira, Helon Simoes; Gouveia, Sidney F; Ruiz-Esparza, Juan; Ferrari, Stephen F;	Perspectives in Ecology and Conservation	18	4	304-312	2020	Elsevier	https://doi.org/10.1016/j.pecon.2020.09.003
PBMA013	The importance of maize management on dung beetle communities in Atlantic Forest fragments	No				No						Campos, Renata Calixto; Hernández, Malva Isabel Medina;	PLoS One	10	12	e0145000	2015	Public Library of Science San Francisco, CA USA	https://doi.org/10.1371/journal.pone.0145000
PBMA014	Use of small Atlantic Forest fragments by birds in Southeast Brazil	Yes	Yes	Unsure	Yes	Unsure	Yes	Yes	Yes	Yes	Yes	de Camargo Barbosa, Karlla Vanessa; Knogge, Christoph; Develey, Pedro Ferreira; Jenkins, Clinton N; Uezu, Alexandre;	Perspectives in Ecology and Conservation	15	1	42-46	2017	Elsevier	https://doi.org/10.1016/j.pecon.2016.11.001
PBMA015	Associations of forest cover, fragment area, and connectivity with neotropical understory bird species richness and abundance	Yes	Yes	No		No						Martensen, Alexandre Camargo; Ribeiro, Milton Cezar; Banks‐Leite, Cristina; Prado, Paulo Inácio; Metzger, Jean Paul;	Conservation Biology	26	6	1100-1111	2012	Wiley Online Library	https://doi.org/10.1111/j.1523-1739.2012.01940.x
PBMA016	Relative effects of fragment size and connectivity on bird community in the Atlantic Rain Forest: implications for conservation	Yes	Yes	No		No						Martensen, Alexandre C; Pimentel, Rafael G; Metzger, Jean Paul;	Biological conservation	141	9	2184-2192	2008	Elsevier	https://doi.org/10.1016/j.biocon.2008.06.008
PBMA017	Bird communities in two fragments of semideciduos forest in rural São Paulo state	Yes	Yes	No		No						Pozza, DD; Pires, JSR;	Brazilian Journal of Biology	63		307-319	2003	SciELO Brasil	https://doi.org/10.1590/S1519-69842003000200016
PBMA018	Movements of neotropical understory passerines affected by anthropogenic forest edges in the Brazilian Atlantic rainforest	Yes	Yes	No		No						Hansbauer, Miriam M; Storch, Ilse; Leu, Stephan; Nieto-Holguin, Juan-Pablo; Pimentel, Rafael G; Knauer, Felix; Metzger, Jean Paul W;	Biological Conservation	141	3	782-791	2008	Elsevier	https://doi.org/10.1016/j.biocon.2008.01.002
PBMA019	Is bird incidence in Atlantic forest fragments influenced by landscape patterns at multiple scales?	Yes	Yes	No		No						Boscolo, Danilo; Metzger, Jean P;	Landscape Ecology	24		907-918	2009	Springer	https://link.springer.com/article/10.1007/s10980-009-9370-8
PBMA020	A small mammal community in a forest fragment, vegetation corridor and coffee matrix system in the Brazilian Atlantic forest	Yes	Yes	Yes	Yes	Yes						Rocha, Mariana Ferreira; Passamani, Marcelo; Louzada, Julio;	PloS one	6	8	e23312	2011	Public Library of Science San Francisco, USA	https://doi.org/10.1371/journal.pone.0023312
PBMA021	What does Atlantic Forest soundscapes can tell us about landscape?	No				No						Scarpelli, Marina DA; Ribeiro, Milton Cezar; Teixeira, Camila P;	Ecological Indicators	121		107050	2021	Elsevier	https://doi.org/10.1016/j.ecolind.2020.107050
PBMA022	The cacao agroforests of the Brazilian Atlantic forest as habitat for the endangered maned sloth Bradypus torquatus	Yes	Yes	Yes	Yes	Yes						Cassano, Camila Righetto; Kierulff, Maria Cecília Martins; Chiarello, Adriano G;	Mammalian Biology	76		243-250	2011	Springer	https://link.springer.com/article/10.1016/j.mambio.2010.06.008
PBMA023	Agrobiodiversity assessment in the atlantic rainforest of Brazil	No				No						Torrico, Juan Carlos; Janssens, Marc; Gaese, Hartmut;	Biodiversity and land use systems in the fragmented Mata Atlântica of Rio de Janeiro			361	2009		https://cuvillier.de/get/ebook/1043/9783869550787.pdf#page=378
PBMA024	Carnivore mammals in a fragmented landscape in northeast of São Paulo State, Brazil	Yes	Yes	Yes	Yes	Yes						Lyra-Jorge, Maria Carolina; Ciocheti, Giordano; Pivello, Vânia Regina;	Biodiversity and Conservation	17		1573-1580	2008	Springer	https://link.springer.com/article/10.1007/s10531-008-9366-8
PBMA025	Biodiversity Management and Research in Multifunctional Landscapes	No				No						Verdade, Luciano M; Bianchi, Rita C; Galetti Jr, Pedro M; Pivello, Vânia R; Silva, Wesley R; Uezu, Alexandre;	Biota Neotropica	22			2022	SciELO Brasil	https://doi.org/10.1590/1676-0611-BN-2022-1407
PBMA026	Dynamics of the bird communities in two fragments of Atlantic Forest in São Paulo, Brazil	Yes	Yes	No		No						Vianna, Renata M; Donatelli, Reginaldo J; Whitacker, Raphael; Martins, Rafael M; Sementili-Cardoso, Guilherme;	Biologia	72	8	913-926	2017	De Gruyter	https://link.springer.com/article/10.1515/biolog-2017-0101
PBMA027	Land-use changes lead to functional loss of terrestrial mammals in a Neotropical rainforest	Yes	Yes	Unsure	Yes	Unsure	Yes	Yes	Yes	Yes	Yes	Magioli, Marcelo; de Barros, Katia Maria Paschoaletto Micchi; Chiarello, Adriano Garcia; Galetti, Mauro; Setz, Eleonore Zulnara Freire; Paglia, Adriano Pereira; Abrego, Nerea; Ribeiro, Milton Cezar; Ovaskainen, Otso;	Perspectives in Ecology and Conservation	19	2	161-170	2021	Elsevier	https://doi.org/10.1016/j.pecon.2021.02.006
PBMA028	Primates of the Brazilian Atlantic forest: the influence of forest fragmentation on survival	Yes	Yes	No		No						Chiarello, Adriano G;	Primates in fragments: Ecology and conservation			99-121	2003	Springer	https://link.springer.com/chapter/10.1007/978-1-4757-3770-7_8
PBMA029	Can agroforest woodlots work as stepping stones for birds in the Atlantic forest region?	Yes	Yes	Yes	Yes	Yes						Uezu, Alexandre; Beyer, Dennis Driesmans; Metzger, Jean Paul;	Biodiversity and Conservation	17		1907-1922	2008	Springer	https://link.springer.com/article/10.1007/s10531-008-9329-0
PBMA030	Seed rain in cocoa agroforests is induced by effects of forest loss on frugivorous birds and management intensity	Yes	Yes	Yes	Yes	Yes						Araújo-Santos, Ilana; Morante-Filho, José Carlos; Oliveira, Sérgio; Cabral, Júlia Perez; Rocha-Santos, Larissa; Cassano, Camila Righetto; Faria, Deborah; Benchimol, Maíra;	Agriculture, Ecosystems & Environment	313		107380	2021	Elsevier	https://doi.org/10.1016/j.agee.2021.107380
PBMA031	How may agricultural matrix intensification affect understory birds in an Atlantic Forest landscape? A qualitative model on stochasticity and immigration	Yes	Yes	Unsure	Unsure	Unsure	Yes	Yes	Yes	No	No	Goulart, Fernando F; Salles, Paulo; Machado, Ricardo B;	Ecological informatics	18		93-106	2013	Elsevier	https://doi.org/10.1016/j.ecoinf.2013.06.010
PBMA032	Habitat fragmentation drives inter-population variation in dispersal behavior in a Neotropical rainforest bird	Yes	Yes	Unsure	Yes	Unsure	Yes	Yes	Yes	Yes	Yes	Cornelius, Cintia; Awade, Marcelo; Cândia-Gallardo, Carlos; Sieving, Kathryn E; Metzger, Jean Paul;	Perspectives in Ecology and Conservation	15	1	2023-03-09	2017	Elsevier	https://doi.org/10.1016/j.pecon.2017.02.002
PBMA033	Matrix type and landscape attributes modulate avian taxonomic and functional spillover across habitat boundaries in the Brazilian Atlantic Forest	Yes	Yes	Yes	Yes	Yes						Barros, Fabio M; Martello, Felipe; Peres, Carlos A; Pizo, Marco A; Ribeiro, Milton C;	Oikos	128	11	1600-1612	2019	Wiley Online Library	https://doi.org/10.1111/oik.05910
PBMA034	Habitat fragmentation narrows the distribution of avian functional traits associated with seed dispersal in tropical forest	Yes	Yes	No		No						Bovo, Alex AA; Ferraz, Katia MPMB; Magioli, Marcelo; Alexandrino, Eduardo R; Hasui, Érica; Ribeiro, Milton C; Tobias, Joseph A;	Perspectives in ecology and conservation	16	2	90-96	2018	Elsevier	https://doi.org/10.1016/j.pecon.2018.03.004
PBMA035	Forest fragmentation alters microhabitat availability for Neotropical terrestrial insectivorous birds	No				No						Stratford, Jeffrey A; Stouffer, Philip C;	Biological Conservation	188		109-115	2015	Elsevier	https://doi.org/10.1016/j.biocon.2015.01.017
PBMA036	Forest fragments prioritization based on their connectivity contribution for multiple Atlantic Forest mammals	Yes	No			No						Iezzi, ME; Di Bitetti, MS; Pardo, J Martínez; Paviolo, A; Cruz, P; De Angelo, C;	Biological Conservation	266		109433	2022	Elsevier	https://doi.org/10.1016/j.biocon.2021.109433
PBMA037	Agroforestry system as a buffer zone in a Brazilian Atlantic Forest conservation unit: an artificial nest predation perspective	Yes	Yes	Yes	Yes	Yes						Galvão, Camila André; Francisco, Mercival Roberto; Schlindwein, Marcelo Nivert;	Biota Neotropica	18			2018	SciELO Brasil	https://doi.org/10.1590/1676-0611-BN-2017-0373
PBMA038	Bird diversity and abundance in forest fragments and Eucalyptus plantations around an Atlantic forest reserve, Brazil	Yes	Yes	Yes	Yes	Yes						Marsden, Stuart J; Whiffin, Mark; Galetti, Mauro;	Biodiversity & Conservation	10		737-751	2001	Springer	https://link.springer.com/article/10.1023/A:1016669118956
PBMA039	New paradigms for Atlantic Forest agriculture and conservation	No				No						Marcilio-Silva, Vinicius; Marques, Marcia CM;	Biodiversity	18	4	201-205	2017	Taylor & Francis	https://doi.org/10.1080/14888386.2017.1408493
PBMA040	Biodiversity in agricultural landscapes of southeastern Brazil	Yes	Yes	Yes	Yes	Yes						Gheler-Costa, Carla; Lyra-Jorge, Maria Carolina; Verdade, Luciano Martins;					2016	Walter de Gruyter GmbH & Co KG	https://books.google.com.br/books?hl=en&lr=&id=ZgA3DwAAQBAJ&oi=fnd&pg=PR5&ots=IDnraJXN28&sig=AIPVYVV_FrnerVC_vxQXywwIlkQ&redir_esc=y#v=onepage&q&f=false
PBMA041	The role of protected and unprotected forest remnants for mammal conservation in a megadiverse Neotropical hotspot	Yes	Yes	No		No						Magioli, Marcelo; Rios, Elaine; Benchimol, Maira; Casanova, Diogo Cavenague; Ferreira, Aluane Silva; Rocha, Joedison; de Melo, Fabiano Rodrigues; Dias, Marcelino Pinto; Narezi, Gabriela; Crepaldi, Maria Otavia;	Biological Conservation	259		109173	2021	Elsevier	https://doi.org/10.1016/j.biocon.2021.109173
PBMA042	Bird species sensitivity in a fragmented landscape of the Atlantic Forest in Southern Brazil	Yes	Yes	No		No						Anjos, Luiz dos;	Biotropica: The Journal of Biology and Conservation	38	2	229-234	2006	Wiley Online Library	https://doi.org/10.1111/j.1744-7429.2006.00122.x
PBMA043	Tree species impoverishment and the future flora of the Atlantic forest of northeast Brazil	Yes	Yes	No		No						da Silva, José Maria Cardoso; Tabarelli, Marcelo;	Nature	404	6773	72-74	2000	Nature Publishing Group UK London	https://www.nature.com/articles/35003563
PBMA044	Movements of small mammals among Atlantic forest fragments in Espírito Santo, southeastern Brazil	Yes	Yes	No		No						Passamani, Marcelo; Fernandez, Fernando AS;	Mammalia	45	1	83-86	2011	Walter de Gruyter	https://www.degruyter.com/document/doi/10.1515/mamm.2010.064/html
PBMA045	Habitat quality versus spatial variables as determinants of small mammal assemblages in Atlantic Forest fragments	Yes	Yes	No		No						Delciellos, Ana C; Vieira, Marcus V; Grelle, Carlos EV; Cobra, Priscilla; Cerqueira, Rui;	Journal of Mammalogy	97	1	253-265	2016	Oxford University Press US	https://doi.org/10.1093/jmammal/gyv175
PBMA046	Effects of fragmentation on the bird guilds of the Atlantic Forest in north Paraná, southern Brazil	Yes	Yes	No		No						dos Anjos, Luiz; Zanette, Lorenzo; Lopes, Edson Varga;	Ornitologia Neotropical	15		137-144	2004	The Neotropical Ornithological Society	https://www.academia.edu/download/4182398/p0137-p0144.pdf
PBMA047	Environmental suitability of a highly fragmented and heterogeneous landscape for forest bird species in south-eastern Brazil	Yes	Yes	Unsure	Unsure	Unsure	Yes	Yes	Yes	Yes	Yes	De Barros, Katia Maria Paschoaletto Micchi; de Siqueira, Marinez Ferreira; Alexandrino, Eduardo Roberto; Da Luz, Daniela Tomasio Apolinario; Do Couto, Hilton Thadeu Zarate;	Environmental Conservation	39	4	316-324	2012	Cambridge University Press	https://doi.org/10.1017/S0376892912000094
PBMA048	Protecting wildlife in a heavily hunted biodiversity hotspot: a case study from the Atlantic Forest of Bahia, Brazil	Yes	Yes	No		No						Flesher, Kevin M; Laufer, Juliana;	Tropical Conservation Science	6	2	181-200	2013	SAGE Publications Sage CA: Los Angeles, CA	https://doi.org/10.1177/194008291300600202
PBMA049	Agroforestry system as a buffer zone in a Brazilian Atlantic Forest conservation unit: an artificial nest predation perspective.	Yes	Yes	No		No						André Galvão, Camila; Roberto Francisco, Mercival; Nivert Schlindwein, Marcelo;	Biota Neotropica (Edicao em Iingles)	18	1		2018	SciELO Brasil	https://doi.org/10.1590/1676-0611-BN-2017-0373
PBMA050	Fragmentation gradients differentially affect the species range distributions of four taxonomic groups in semi‐deciduous Atlantic forest	Yes	Yes	No		No						da Silva, Fernando R; Rossa‐Feres, Denise de Cerqueira;	Biotropica	49	3	283-292	2017	Wiley Online Library	https://doi.org/10.1111/btp.12362
PBMA051	Patterns of fruit-frugivore interactions in two Atlantic Forest bird communities of South-eastern Brazil: implications for conservation.	Yes	Yes	No		No						Silva, Wesley R; Marco Júnior, P de; Hasui, Érica; Gomes, Verônica SM;	Seed dispersal and frugivory: ecology, evolution and conservation. Third International Symposium-Workshop on Frugivores and Seed Dispersal, São Pedro, Brazil, 6-11 August 2000			423-435	2002	CABI publishing Wallingford UK	https://doi.org/10.1079/9780851995250.0423
PBMA052	Time-lag in responses of birds to Atlantic forest fragmentation: restoration opportunity and urgency	Yes	Yes	No		No						Uezu, Alexandre; Metzger, Jean Paul;	PloS one	11	1	e0147909	2016	Public Library of Science San Francisco, CA USA	https://doi.org/10.1371/journal.pone.0147909
PBMA053	Drivers of Mammalian Communities in Remnant Forests: a Case Study in the Atlantic Forest, Southeastern Brazil	Yes	Yes	No		No						de Almeida, Lilian Bonjorne;	PhD Thesis					College of Environmental Science	https://experts.esf.edu/view/pdfCoverPage?instCode=01SUNY_ESF&filePid=1366361710004826&download=true
PBMA054	Using post‐release monitoring data to optimize avian reintroduction programs: a 2‐year case study from the Brazilian Atlantic Rainforest	Yes	Yes	Yes	Yes	Yes						Bernardo, CSS; Lloyd, H; Olmos, F; Cancian, LF; Galetti, Mauro;	Animal Conservation	14	6	676-686	2011	Wiley Online Library	http://dx.doi.org/10.1111/j.1469-1795.2011.00473.x
PBMA055	Changes in the functional diversity of birds due to habitat loss in the Brazil Atlantic Forest	Yes	Yes	No		No						Mariano-Neto, Eduardo; Santos, Rafael AS;	Frontiers in Forests and Global Change	6		1041268	2023	Frontiers Media SA	https://doi.org/10.3389/ffgc.2023.1041268
PBMA056	Forest cover, extinction thresholds and time lags in woody plants (Myrtaceae) in the Brazilian Atlantic Forest: resources for conservation	No				No						Rigueira, Dary Moreira Gonçalves; da Rocha, Pedro Luís Bernardo; Mariano-Neto, Eduardo;	Biodiversity and Conservation	22		3141-3163	2013	Springer	https://link.springer.com/article/10.1007/s10531-013-0575-4
PBMA057	Status of the biodiversity of the Atlantic Forest of Brazil.	No				No						Da Silva, JMC; Casteleti, CHM;	The Atlantic Forest of South America: biodiversity status, threats and outlook			43-59	2003	Island Press	https://www.cabdirect.org/cabdirect/abstract/20033157623
PBMA058	Antibiotic-resistant Gram-negative bacteria in birds from the Brazilian Atlantic forest	Yes	Yes	No		No						Nascimento, Andréa MA; Cursino, Luciana; Gonçalves-Dornelas, Higgor; Reis, Andrea; Chartone-Souza, Edmar; Marini, Miguel Â;	The Condor	105	2	358-361	2003	Oxford University Press	https://doi.org/10.1093/condor/105.2.358
PBMA059	Atlantic Forest fragmentation analysis and landscape restoration management scenarios	No				No						Zanella, Lisiane; Borém, Rosângela Alves Tristão; Souza, Carolina Gusmão; Alves, Helena Maria Ramos; Borém, Flávio Meira;	Natureza & Conservação	10	1	57-63	2012		https://www.academia.edu/download/87925637/53c8183140b57fbbc16ed1afabe4442467b3.pdf
PBMA060	Small landscape elements double connectivity in highly fragmented areas of the Brazilian Atlantic Forest	No				No						Siqueira, Flávia Freire; De Carvalho, Dulcineia; Rhodes, Jonathan; Archibald, Carla L; Rezende, Vanessa Leite; Van den Berg, Eduardo;	Frontiers in Ecology and Evolution			304	2021	Frontiers	https://doi.org/10.3389/fevo.2021.614362
PBMA061	Forest cover and bird diversity: drivers of fruit consumption in forest interiors in the 2 Brazilian Atlantic forest of southern Bahia, Brazil 3	Yes	Yes	No		No						Menezes, Icaro; Cazetta, Eliana; Morante-Filho, José Carlos; Faria, Deborah;							https://www.researchgate.net/profile/Jose-Morante-Filho/publication/293635368_Forest_cover_and_bird_diversity_drivers_of_fruit_consumption_in_forest_interiors_in_the_Brazilian_Atlantic_forest_of_southern_Bahia_Brazil/links/56b9e8aa08ae9d9ac67f3b65/Forest-cover-and-bird-diversity-drivers-of-fruit-consumption-in-forest-interiors-in-the-Brazilian-Atlantic-forest-of-southern-Bahia-Brazil.pdf
PBMA062	Land cover and conservation state of a region in the Southern limit of the Atlantic Forest (river Maquiné basin, Rio Grande do Sul, Brazil)	No				No						Becker, Fernando Gertum; Irgang, Gustavo V; Hasenack, Heinrich; Vilella, Fábio Silveira; Verani, NF;	Brazilian Journal of Biology	64		569-582	2004	SciELO Brasil	https://doi.org/10.1590/S1519-69842004000400004
PBMA063	Deforestation leads to prey shrinkage for an apex predator in a biodiversity hotspot	Yes	Yes	No		No						Magioli, Marcelo; Ferraz, Katia Maria Paschoaletto Micchi de Barros;	Mammal Research	66	2	245-255	2021	Springer	https://link.springer.com/article/10.1007/s13364-021-00556-9
PBMA064	Promoting Bird Functional Diversity on Landscapes with a Matrix of Planted Eucalyptus spp. in the Atlantic Forest	Yes	Yes	Yes	Yes	Yes						Melo, Renata Siqueira; Alexandrino, Eduardo Roberto; de Paula, Felipe Rossetti; Boscolo, Danilo; de Barros Ferraz, Silvio Frosini;	Environmental Management			2023-01-13	2023	Springer	https://link.springer.com/article/10.1007/s00267-023-01888-9
PBMA065	Reserve selection based on vegetation in the Brazilian Atlantic Forest	No				No						Grelle, Carlos Eduardo Viveiros; Lorini, Maria Lucia; Pinto, Míriam Plaza;	Natureza & Conservação	8	1	46-53	2010	Brazilian Journal of Nature Conservation	https://www.academia.edu/download/55732201/natcon.pdf
PBMA066	Use of space by frugivorous bats (Chiroptera: Phyllostomidae) in a restored Atlantic forest fragment in Brazil	Yes	Yes	No		No						Trevelin, Leonardo C; Silveira, Maurício; Port-Carvalho, Marcio; Homem, Daniel H; Cruz-Neto, Ariovaldo P;	Forest Ecology and Management	291		136-143	2013	Elsevier	https://doi.org/10.1016/j.foreco.2012.11.013
PBMA067	Bacteria richness and antibiotic-resistance in bats from a protected area in the Atlantic Forest of Southeastern Brazil	No				No						Cláudio, Vinícius C; Gonzalez, Irys; Barbosa, Gedimar; Rocha, Vlamir; Moratelli, Ricardo; Rassy, Fabrício;	PloS one	13	9	e0203411	2018	Public Library of Science San Francisco, CA USA	https://doi.org/10.1371/journal.pone.0203411
PBMA068	Lessons from a palm: genetic diversity and structure in anthropogenic landscapes from Atlantic Forest, Brazil	No				No						Santos, Alesandro Souza; Cazetta, Eliana; Morante Filho, José Carlos; Baumgarten, Julio; Faria, Deborah; Gaiotto, Fernanda Amato;	Conservation Genetics	16		1295-1302	2015	Springer	https://link.springer.com/article/10.1007/s10592-015-0740-2
PBMA069	GIS Tools use to Identify Routes for Ecological Corridors formation between Atlantic Forest (Mata Atlântica) Fragments in the south region OFESPÍRITO Santo, Brazil	No				No						de Faria, Gelli;	Australian Journal of Basic and Applied Sciences	9	20	273-281	2015		https://www.mundogeomatica.com/Publicacoes/Artigo_70.pdf
PBMA070	Improving the management effectiveness and decision-making by stakeholders’ perspectives: A case study in a protected area from the Brazilian Atlantic Forest	No				No						Junior, Marcondes Geraldo Coelho; Biju, Bárbara Pavani; da Silva Neto, Eduardo Carvalho; de Oliveira, Athila Leandro; de Oliveira Tavares, Ana Alice; Basso, Vanessa Maria; Turetta, Ana Paula Dias; de Carvalho, Acacio Geraldo; Sansevero, Jerônimo Boelsums Barreto;	Journal of Environmental Management	272		111083	2020	Elsevier	https://doi.org/10.1016/j.jenvman.2020.111083
PBMA071	Atlantic rainforest law: environmental regression	No				No						Varjabedian, R;	estudos avançados	24	68	147-160	2010	SciELO Brasil	https://doi.org/10.1590/S0103-40142010000100013
PBMA072	Degree of threat to the biological diversity in the Ilha Grande State Park (RJ) and guidelines for conservation	No				No						Alho, Cleber José Rodrigues; Schneider, Maurício; Vasconcellos, Luis Antonio;	Brazilian Journal of Biology	62		375-385	2002	SciELO Brasil	https://doi.org/10.1590/S1519-69842002000300001
PBMA073	Spatial genetic structure of Manilkara maxima (Sapotaceae), a tree species from the Brazilian Atlantic forest	No				No						Ganzhorn, SM; Thomas, WW; Gaiotto, FA; Lewis, JD;	Journal of Tropical Ecology	31	5	437-447	2015	Cambridge University Press	https://www.cambridge.org/core/journals/journal-of-tropical-ecology/article/abs/spatial-genetic-structure-of-manilkara-maxima-sapotaceae-a-tree-species-from-the-brazilian-atlantic-forest/C92D7FD2694A70BC57DB7090B2623C18
PBMA074	An Introduction to the Knowledge of Animal Diversity and Conservation in the Most Threatened Forests of Brazil	Yes	Yes	No		No						França, Frederico Gustavo Rodrigues; Vasconcellos, Alexandre; Nóbrega Alves, Rômulo Romeu; Filho, Gentil Alves Pereira;	Animal Biodiversity and Conservation in Brazil's Northern Atlantic Forest			2023-01-05	2023	Springer	http://dx.doi.org/10.1007/978-3-031-21287-1_1
PBMA075	Bee diversity responses to forest and open areas in heterogeneous Atlantic Forest	No				No						Nery, Laura Silva; Takata, Juliana Toshie; De Camargo, Bruna Bertagni; Chaves, Aryel Moreno; Ferreira, Patrícia Alves; Boscolo, Danilo;	Sociobiology	65	4	686-695	2018		https://doi.org/10.13102/sociobiology.v65i4.3472
PBMA076	Quantitative assessment of habitat differences between northern and southern muriquis (Primates, Atelidae) in the Brazilian Atlantic Forest	Yes	Yes	No		No						Boubli, Jean P; Couto-Santos, Fabiana R; Mourthé, IMC;	Ecotropica	16	1	63-69	2010	The German Society for Tropical Ecology	https://www.soctropecol.eu/PDF/Ecotropica_2010/Boubli%20et%20al,%20Ecotropica%202010.pdf
PBMA077	Patch size and isolation effects on epiphytic and epiphyllous bryophytes in the fragmented Brazilian Atlantic forest	No				No						Alvarenga, Lisi Dámaris Pereira; Pôrto, Kátia Cavalcanti;	Biological conservation	134	3	415-427	2007	Elsevier	https://doi.org/10.1016/j.biocon.2006.08.031
PBMA078	Land planarians (Platyhelminthes) as a model organism for fine‐scale phylogeographic studies: understanding patterns of biodiversity in the Brazilian Atlantic Forest hotspot	No				No						ÁLVAREZ‐PRESAS, Marta; Carbayo, F; Rozas, J; Riutort, M;	Journal of Evolutionary Biology	24	4	887-896	2011	Wiley Online Library	https://doi.org/10.1111/j.1420-9101.2010.02220.x
PBMA079	Factors associated with the seroprevalence of leishmaniasis in dogs living around Atlantic Forest fragments	Yes	Yes	No		No						Curi, Nelson Henrique de Almeida; Paschoal, Ana Maria de Oliveira; Massara, Rodrigo Lima; Marcelino, Andreza Pain; Ribeiro, Adriana Aparecida; Passamani, Marcelo; Demetrio, Guilherme Ramos; Chiarello, Adriano Garcia;	PloS one	9	8	e104003	2014	Public Library of Science San Francisco, USA	https://doi.org/10.1371/journal.pone.0104003
PBMA080	Influences of landscape structure on diversity of beetles associated with bracket fungi in Brazilian Atlantic Forest	No				No						Araujo, Lucimar S; Komonen, Atte; Lopes-Andrade, Cristiano;	Biological Conservation	191		659-666	2015	Elsevier	https://doi.org/10.1016/j.biocon.2015.08.026
PBMA081	Changes in seed rain across Atlantic Forest fragments in Northeast Brazil	No				No						Freitas, Cíntia Gomes; Dambros, Cristian; Camargo, José Luís Campana;	Acta Oecologica	53		49-55	2013	Elsevier	https://doi.org/10.1016/j.actao.2013.08.005
PBMA082	Seed rain under the canopies of female and male Myrsine coriacea, a pioneer tree from the Brazilian Atlantic forest	No				No						Begnini, Romualdo Morelatto; Castellani, Tânia Tarabini;	Journal of Tropical Ecology	29	5	391-399	2013	Cambridge University Press	https://www.cambridge.org/core/journals/journal-of-tropical-ecology/article/abs/seed-rain-under-the-canopies-of-female-and-male-myrsine-coriacea-a-pioneer-tree-from-the-brazilian-atlantic-forest/3AF96763D1E169A74A80EE5C3AD5177C
PBMA083	Effect of humans and pumas on the temporal activity of ocelots in protected areas of Atlantic Forest	Yes	Yes	No		No						Massara, Rodrigo Lima; de Oliveira Paschoal, Ana Maria; Bailey, Larissa Lynn; Doherty Jr, Paul Francis; de Frias Barreto, Marcela; Chiarello, Adriano Garcia;	Mammalian Biology	92		86-93	2018	Elsevier	https://doi.org/10.1016/j.mambio.2018.04.009
PBMA084	Sites reforested with exotic species fail to attract small mammals in Santa Helena, Paraná, Brazil	Yes	Yes	No		No						Ody, Alisson; Püttker, Thomas; Biral, Leonardo; Cavarzere, Vagner;	Biodiversity				2023	Taylor & Francis	https://doi.org/10.1080/14888386.2023.2278484
PBMA085	Occurrence of Neospora caninum and Toxoplasma gondii antibodies in dogs from rural properties surrounding a biological reserve, Espirito Santo, Brasil	Yes	Yes	Yes	No	No						Acosta, Igor da Cunha Lima; Centoducatte, Luana D’Avila; Soares, Herbert Sousa; Marcili, Arlei; Gondim, Maria Fernanda Naegeli; Rossi Junior, João Luiz; Gennari, Solange Maria;	Revista Brasileira de Parasitologia Veterinária	25		536-539	2016	SciELO Brasil	https://doi.org/10.1590/S1984-29612016075
PBMA086	Environmental suitability of a highly fragmented and heterogeneous landscape for forest bird species in south-eastern Brazil	Yes	Yes	Unsure	Yes	Unsure	Yes	Yes	Yes	Yes	Yes	SIQUEIRA, EDUARDO ROBERTO ALEXANDRINO; APOLINARIO, DANIELA TOMASIO; DO COUTO, HILTON THADEU ZARATE;							https://www.academia.edu/download/51238688/Ferraz_et_al._2012_-_Environmental_suitability_of_a_highly_fragmented_and_heterogeneous_landscape_for_forest_bird_species.pdf
PBMA087	A multiscale approach indicates a severe reduction in Atlantic Forest wetlands and highlights that São Paulo Marsh Antwren is on the brink of extinction	Yes	Yes	Unsure	Yes	Unsure	Yes	Yes	Yes	Yes	Yes	Del-Rio, Glaucia; Rego, Marco Antonio; Silveira, Luis Fabio;	PLoS One	10	3	e0121315	2015	Public Library of Science San Francisco, CA USA	https://doi.org/10.1371/journal.pone.0121315
PBMA088	Bird fauna in secondary forest stages: a study in a southern brazilian protected area	Yes	Yes	No		No						Mikolaiczik, Nadie Maria; Barreto, Mauricio Schemes; Hartmann, Marilia Teresinha; Hartmann, Paulo Afonso;	Oecologia Australis	23	2		2019		https://revistas.ufrj.br/index.php/oa/article/download/17852/14218
PBMA089	Home range and multiscale habitat selection of threatened thin-spined porcupine in the Brazilian Atlantic Forest	Yes	Yes	Yes	Yes	Yes						Giné, Gastón Andrés Fernandez; De Barros, Eduardo Hoffmam; Duarte, José Maurício Barbanti; Faria, Deborah;	Journal of Mammalogy	96	5	1095-1105	2015	Oxford University Press US	https://doi.org/10.1093/jmammal/gyv117
PBMA090	Bird-epiphyte interactions in three Atlantic Forest environments in southeastern Brazil	Yes	Yes	Yes	Yes	Yes						Boechat, Rafael Ferreira; da Silva, Bianca Ferreira; Nunes-Freitas, André Felippe;	Revista Brasileira de Ornitologia	27		108-114	2019	Springer	https://link.springer.com/article/10.1007/bf03544454
PBMA092	Animal-dispersed pioneer trees enhance the early regeneration in Atlantic Forest restoration plantations	No				No						Viani, Ricardo Augusto Gorne; Vidas, Natassia Bonini; Pardi, Mariana Meireles; Castro, Diana Carolina Vásquez; Gusson, Eduardo; Brancalion, Pedro HS;	Natureza & Conservação	13	1	41-46	2015	Elsevier	https://doi.org/10.1016/j.ncon.2015.03.005
PBMA093	The Atlantic Forest as a barrier to invasive rodents: study of a seaport in southern Brazil.	Yes	Yes	No		No						Gatto-Almeida, Fernanda; Ferreguetti, Átilla Colombo; dos Santos Pontes, Jaqueline; Tiepolo, Liliani Marilia; Hass, Iris;	Hystrix	31	2		2020		http://dx.doi.org/10.4404/hystrix-00282-2020
PBMA094	Functional extinction of birds drives rapid evolutionary changes in seed size	Yes	Yes	Unsure	Unsure	Unsure	Yes	Yes	No		No	Galetti, Mauro; Guevara, Roger; Côrtes, Marina C; Fadini, Rodrigo; Von Matter, Sandro; Leite, Abraão B; Labecca, Fábio; Ribeiro, Thiago; Carvalho, Carolina S; Collevatti, Rosane G;	Science	340	6136	1086-1090	2013	American Association for the Advancement of Science	https://www.science.org/doi/full/10.1126/science.1233774
PBMA095	Non-volant mammals from Núcleo Santa Virgínia, Serra do Mar State Park, São Paulo, Brazil	Yes	Yes	No		No						Rocha-Mendes, Fabiana; Neves, Carolina Lima; Nobre, Rodrigo de Almeida; Marques, Renato Matos; Bianconi, Gledson Vigiano; Galetti, Mauro;	Biota Neotropica	15			2015	SciELO Brasil	https://doi.org/10.1590/1676-06032014000814
PBMA096	Direct and cascading effects of landscape structure on tropical forest and non‐forest frugivorous birds	Yes	Yes	No		No						Morante‐Filho, José Carlos; Arroyo‐Rodríguez, Víctor; Pessoa, Michaele de Souza; Cazetta, Eliana; Faria, Deborah;	Ecological applications	28	8	2024-2032	2018	Wiley Online Library	https://doi.org/10.1002/eap.1791
PBMA097	Biodiversity conservation of forests and their ecological restoration in highly-modified landscapes	No				No						Vidal, Cristina Yuri; Mangueira, Julia Raquel; Farah, Fabiano Turini; Rother, Débora Cristina; Rodrigues, Ricardo Ribeiro;	Biodiversity in Agricultural Landscapes of Southeastern Brazil. De Gruyter Open, Berlim			342	2016		https://www.researchgate.net/profile/Fabiano-Turini-Farah/publication/301675777_Biodiversity_Conservation_of_Forests_and_their_Ecological_Restoration_in_Highly-modified_Landscapes/links/5a91b7110f7e9ba4296db00b/Biodiversity-Conservation-of-Forests-and-their-Ecological-Restoration-in-Highly-modified-Landscapes.pdf
PBMA098	Spatiotemporal dynamics reveals forest rejuvenation, fragmentation, and edge effects in an Atlantic Forest hotspot, the Pernambuco Endemism Center, northeastern Brazil	No				No						Dias, Thiago da Costa; Silveira, Luís Fábio; Francisco, Mercival Roberto;	Plos one	18	9	e0291234	2023	Public Library of Science San Francisco, CA USA	https://doi.org/10.1371/journal.pone.0291234
PBMA099	Differences in mammal communities between forest fragments and restoration areas in the Atlantic Forest	Yes	Yes	Unsure	Yes	Unsure	Yes	Yes	No		No	Marques, Fernanda Cristina; dos Anjos, Luiz;	Austral Ecology				2023	Wiley Online Library	https://doi.org/10.1111/aec.13422
PBMA100	Diversity and function of tree species in human-modified Atlantic Forest landscapes	No				No						da Cruz Silva, Arthur; Teixeira, Heitor Mancini; Victer, Maria Clara Arantes; Bahia, Luís Boulanger; Torres, Carlos MME; Villa, Pedro Manuel; Cardoso, Irene Maria;	Agroforestry Systems			2023-01-14	2023	Springer	https://link.springer.com/article/10.1007/s10457-023-00826-2

## Sheet: Eligibility_Reviewer 2
Systematic map screening strategy - Literature Eligibility pilot to identify Benchmark articles and calculate the kappa index beween reviewers
Methodology	Each reviewer evaluated separately a database of 98 publications screened in Step 1 (Availability screening). Each reviewer classified the publications according to the PECO elements by answering the questions and the instructions indicated below. Results consolidation and calculation of the kappa index are displayed on Step 3
Questions to be addressed on the elibility assessment:
1) Does the article includes birds or mammals?
2) Was the study conducted in the BAF?
3) Was the study conducted in an agricultural landscape (including its adjacent natural areas)?
4) Does the article measures occurence ?
Step 2: Eligibility assessment
1st screening stage:	Title, Abstract, Keywords
Typical Answers to questions (1) to (4) during the 1st screening	Yes, No, Unsure
2nd screening stage:	Full text
Typical Answers to questions (1) to (4) during the 1st screening	Yes, No
Note:	At any stage, if at least the answer to one question is "No", then article is not eligible.
	If at Stage 1, at least one of the answers is "Unsure" and all of the other answers are "Yes", then a full text screening is needed
Article identification (ID): numbering strategy
	P = Preliminary; B = bird; M = mammal; A = article; Numbering digits - 000 (from 001 to 100)	Eligibility screening: 1st screening stage				Eligible?	Eligibility screening: 2nd screening stage				Eligible?
	Final coding ID: PBMA_001 (example)	Question #					Question #					Additional metadata
Article ID	Title	#1	#2	#3	#4		#1	#2	#3	#4		Authors	Publication	Volume	Number	Pages	Year	Publisher	DOI or Link
PBMA001	Multi-scale mammal responses to agroforestry landscapes in the Brazilian Atlantic Forest: the conservation value of forest and traditional shade plantations	Yes	Yes	Yes	Yes	Yes						Ferreira, Aluane Silva; Peres, Carlos A; Dodonov, Pavel; Cassano, Camila Righetto;	Agroforestry Systems	94		2331-2341	2020	Springer	https://link.springer.com/article/10.1007/s10457-020-00553-y
PBMA002	Large mammals in an agroforestry mosaic in the Brazilian Atlantic Forest	Yes	Yes	Yes	Yes	Yes						Cassano, Camila R; Barlow, Jos; Pardini, Renata;	Biotropica	44	6	818-825	2012	Wiley Online Library	https://doi.org/10.1111/j.1744-7429.2012.00870.x
PBMA003	Abiotic and vertebrate seed dispersal in the Brazilian Atlantic forest: implications for forest regeneration	Unsure	Yes	Unsure	Unsure	Unsure	No				No	Tabarelli, Marcelo; Peres, Carlos A;	Biological Conservation	106	2	165-176	2002	Elsevier	https://doi.org/10.1016/S0006-3207(01)00243-9
PBMA004	Functional attributes change but functional richness is unchanged after fragmentation of Brazilian Atlantic forests	No				No						Magnago, Luiz Fernando S; Edwards, David P; Edwards, Felicity A; Magrach, Ainhoa; Martins, Sebastião V; Laurance, William F;	Journal of ecology	102	2	475-485	2014	Wiley Online Library	https://doi.org/10.1111/1365-2745.12206
PBMA005	Testing the keystone plant resource role of a flagship subtropical tree species (Araucaria angustifolia) in the Brazilian Atlantic Forest	No				No						Bogoni, Juliano André; Muniz-Tagliari, Mario; Peroni, Nivaldo; Peres, Carlos A;	Ecological Indicators	118		106778	2020	Elsevier	https://doi.org/10.1016/j.ecolind.2020.106778
PBMA006	The effects of landscape structure on functional groups of Atlantic forest birds	Yes	Yes	Unsure	Unsure	Unsure	Yes	Yes	Yes	Yes	Yes	Coelho, Marco Túlio Pacheco; Raniero, Mariana; Silva, Marina Isidoro; Hasui, Érica;	The Wilson Journal of Ornithology	128	3	520-534	2016	The Wilson Ornithological Society	https://doi.org/10.1676/1559-4491-128.3.520
PBMA007	How 30 years of land-use changes have affected habitat suitability and connectivity for Atlantic Forest species	Unsure	Yes	Unsure	Unsure	Unsure	Yes	Yes	Yes	Yes	Yes	Diniz, Milena Fiuza; Coelho, Marco Túlio Pacheco; Sánchez-Cuervo, Ana María; Loyola, Rafael;	Biological Conservation	274		109737	2022	Elsevier	https://doi.org/10.1016/j.biocon.2022.109737
PBMA008	Bird species abundance–occupancy patterns and sensitivity to forest fragmentation: implications for conservation in the Brazilian Atlantic forest	Yes	Yes	Unsure	Yes	Unsure	Yes	Yes	No	Yes	No	dos Anjos, Luiz; Collins, Cathy D; Holt, Robert D; Volpato, Graziele H; Mendonça, Luciana B; Lopes, Edson V; Boçon, Roberto; Bisheimer, Maria V; Serafini, Patrícia P; Carvalho, Joema;	Biological Conservation	144	9	2213-2222	2011	Elsevier	https://doi.org/10.1016/j.biocon.2011.05.013
PBMA009	Vanishing bird species in the Atlantic Forest: relative importance of landscape configuration, forest structure and species characteristics	Yes	Yes	Unsure	Yes	Unsure	Yes	Yes	No	Yes	No	Uezu, Alexandre; Metzger, Jean Paul;	Biodiversity and Conservation	20		3627-3643	2011	Springer	https://link.springer.com/article/10.1007/s10531-011-0154-5
PBMA010	Additionality is in detail: Farmers' choices regarding payment for ecosystem services programs in the Atlantic forest, Brazil	No				No						Alarcon, Gisele Garcia; Fantini, Alfredo Celso; Salvador, Carlos H; Farley, Joshua;	Journal of Rural Studies	54		177-186	2017	Elsevier	https://doi.org/10.1016/j.jrurstud.2017.06.008
PBMA011	Isolation determines patterns of species presence in highly fragmented landscapes	Yes	Yes	Unsure	Yes	Unsure	Yes	Yes	Yes	Yes	Yes	Boscolo, Danilo; Paul Metzger, Jean;	Ecography	34	6	1018-1029	2011	Wiley Online Library	https://doi.org/10.1111/j.1600-0587.2011.06763.x
PBMA012	Fragment size and the disassembling of local bird communities in the Atlantic Forest: A taxonomic and functional approach	Yes	Yes	Unsure	Yes	Unsure	Yes	Yes	No	Yes	No	Oliveira, Helon Simoes; Gouveia, Sidney F; Ruiz-Esparza, Juan; Ferrari, Stephen F;	Perspectives in Ecology and Conservation	18	4	304-312	2020	Elsevier	https://doi.org/10.1016/j.pecon.2020.09.003
PBMA013	The importance of maize management on dung beetle communities in Atlantic Forest fragments	Unsure	Yes	Unsure	Unsure	Unsure	Yes	Yes	Yes	Yes	Yes	Campos, Renata Calixto; Hernández, Malva Isabel Medina;	PLoS One	10	12	e0145000	2015	Public Library of Science San Francisco, CA USA	https://doi.org/10.1371/journal.pone.0145000
PBMA014	Use of small Atlantic Forest fragments by birds in Southeast Brazil	Yes	Yes	Yes	Yes	Yes						de Camargo Barbosa, Karlla Vanessa; Knogge, Christoph; Develey, Pedro Ferreira; Jenkins, Clinton N; Uezu, Alexandre;	Perspectives in Ecology and Conservation	15	1	42-46	2017	Elsevier	https://doi.org/10.1016/j.pecon.2016.11.001
PBMA015	Associations of forest cover, fragment area, and connectivity with neotropical understory bird species richness and abundance	Yes	Yes	Unsure	Yes	Unsure	Yes	Yes	Yes	Yes	Yes	Martensen, Alexandre Camargo; Ribeiro, Milton Cezar; Banks‐Leite, Cristina; Prado, Paulo Inácio; Metzger, Jean Paul;	Conservation Biology	26	6	1100-1111	2012	Wiley Online Library	https://doi.org/10.1111/j.1523-1739.2012.01940.x
PBMA016	Relative effects of fragment size and connectivity on bird community in the Atlantic Rain Forest: implications for conservation	Yes	Yes	Unsure	Yes	Unsure	Yes	Yes	Yes	Yes	Yes	Martensen, Alexandre C; Pimentel, Rafael G; Metzger, Jean Paul;	Biological conservation	141	9	2184-2192	2008	Elsevier	https://doi.org/10.1016/j.biocon.2008.06.008
PBMA017	Bird communities in two fragments of semideciduos forest in rural São Paulo state	Yes	Unsure	Unsure	Yes	Unsure	Yes	No	Yes	Yes	No	Pozza, DD; Pires, JSR;	Brazilian Journal of Biology	63		307-319	2003	SciELO Brasil	https://doi.org/10.1590/S1519-69842003000200016
PBMA018	Movements of neotropical understory passerines affected by anthropogenic forest edges in the Brazilian Atlantic rainforest	Yes	Yes	Unsure	Yes	Unsure	Yes	Yes	Yes	Yes	Yes	Hansbauer, Miriam M; Storch, Ilse; Leu, Stephan; Nieto-Holguin, Juan-Pablo; Pimentel, Rafael G; Knauer, Felix; Metzger, Jean Paul W;	Biological Conservation	141	3	782-791	2008	Elsevier	https://doi.org/10.1016/j.biocon.2008.01.002
PBMA019	Is bird incidence in Atlantic forest fragments influenced by landscape patterns at multiple scales?	Yes	Yes	Unsure	Yes	Unsure	Yes	Yes	No	Yes	No	Boscolo, Danilo; Metzger, Jean P;	Landscape Ecology	24		907-918	2009	Springer	https://link.springer.com/article/10.1007/s10980-009-9370-8
PBMA020	A small mammal community in a forest fragment, vegetation corridor and coffee matrix system in the Brazilian Atlantic forest	Yes	Yes	Yes	Yes	Yes						Rocha, Mariana Ferreira; Passamani, Marcelo; Louzada, Julio;	PloS one	6	8	e23312	2011	Public Library of Science San Francisco, USA	https://doi.org/10.1371/journal.pone.0023312
PBMA021	What does Atlantic Forest soundscapes can tell us about landscape?	Unsure	Yes	Unsure	Unsure	Unsure	No	Yes			No	Scarpelli, Marina DA; Ribeiro, Milton Cezar; Teixeira, Camila P;	Ecological Indicators	121		107050	2021	Elsevier	https://doi.org/10.1016/j.ecolind.2020.107050
PBMA022	The cacao agroforests of the Brazilian Atlantic forest as habitat for the endangered maned sloth Bradypus torquatus	Yes	Yes	Yes	Yes	Yes						Cassano, Camila Righetto; Kierulff, Maria Cecília Martins; Chiarello, Adriano G;	Mammalian Biology	76		243-250	2011	Springer	https://link.springer.com/article/10.1016/j.mambio.2010.06.008
PBMA023	Agrobiodiversity assessment in the atlantic rainforest of Brazil	Unsure	Yes	Unsure	Unsure	Unsure	Yes	Yes	No		No	Torrico, Juan Carlos; Janssens, Marc; Gaese, Hartmut;	Biodiversity and land use systems in the fragmented Mata Atlântica of Rio de Janeiro			361	2009		https://cuvillier.de/get/ebook/1043/9783869550787.pdf#page=378
PBMA024	Carnivore mammals in a fragmented landscape in northeast of São Paulo State, Brazil	Yes	No			No						Lyra-Jorge, Maria Carolina; Ciocheti, Giordano; Pivello, Vânia Regina;	Biodiversity and Conservation	17		1573-1580	2008	Springer	https://link.springer.com/article/10.1007/s10531-008-9366-8
PBMA025	Biodiversity Management and Research in Multifunctional Landscapes	Unsure	Unsure	Unsure	Unsure	Unsure	Yes	No			No	Verdade, Luciano M; Bianchi, Rita C; Galetti Jr, Pedro M; Pivello, Vânia R; Silva, Wesley R; Uezu, Alexandre;	Biota Neotropica	22			2022	SciELO Brasil	https://doi.org/10.1590/1676-0611-BN-2022-1407
PBMA026	Dynamics of the bird communities in two fragments of Atlantic Forest in São Paulo, Brazil	Yes	Yes	Unsure	Yes	Unsure	Yes	Yes	Yes	Yes	Yes	Vianna, Renata M; Donatelli, Reginaldo J; Whitacker, Raphael; Martins, Rafael M; Sementili-Cardoso, Guilherme;	Biologia	72	8	913-926	2017	De Gruyter	https://link.springer.com/article/10.1515/biolog-2017-0101
PBMA027	Land-use changes lead to functional loss of terrestrial mammals in a Neotropical rainforest	Yes	Unsure	Unsure	Unsure	Unsure	Yes	Yes	Yes	Yes	Yes	Magioli, Marcelo; de Barros, Katia Maria Paschoaletto Micchi; Chiarello, Adriano Garcia; Galetti, Mauro; Setz, Eleonore Zulnara Freire; Paglia, Adriano Pereira; Abrego, Nerea; Ribeiro, Milton Cezar; Ovaskainen, Otso;	Perspectives in Ecology and Conservation	19	2	161-170	2021	Elsevier	https://doi.org/10.1016/j.pecon.2021.02.006
PBMA028	Primates of the Brazilian Atlantic forest: the influence of forest fragmentation on survival	Yes	Yes	Unsure	Yes	Unsure	Yes	Yes	No	Yes	No	Chiarello, Adriano G;	Primates in fragments: Ecology and conservation			99-121	2003	Springer	https://link.springer.com/chapter/10.1007/978-1-4757-3770-7_8
PBMA029	Can agroforest woodlots work as stepping stones for birds in the Atlantic forest region?	Yes	Yes	Unsure	Yes	Unsure	Yes	Yes	Yes	Yes	Yes	Uezu, Alexandre; Beyer, Dennis Driesmans; Metzger, Jean Paul;	Biodiversity and Conservation	17		1907-1922	2008	Springer	https://link.springer.com/article/10.1007/s10531-008-9329-0
PBMA030	Seed rain in cocoa agroforests is induced by effects of forest loss on frugivorous birds and management intensity	Yes	Yes	Yes	Yes	Yes						Araújo-Santos, Ilana; Morante-Filho, José Carlos; Oliveira, Sérgio; Cabral, Júlia Perez; Rocha-Santos, Larissa; Cassano, Camila Righetto; Faria, Deborah; Benchimol, Maíra;	Agriculture, Ecosystems & Environment	313		107380	2021	Elsevier	https://doi.org/10.1016/j.agee.2021.107380
PBMA031	How may agricultural matrix intensification affect understory birds in an Atlantic Forest landscape? A qualitative model on stochasticity and immigration	Yes	Yes	Unsure	Yes	Unsure	Yes	Yes	Yes	Yes	Yes	Goulart, Fernando F; Salles, Paulo; Machado, Ricardo B;	Ecological informatics	18		93-106	2013	Elsevier	https://doi.org/10.1016/j.ecoinf.2013.06.010
PBMA032	Habitat fragmentation drives inter-population variation in dispersal behavior in a Neotropical rainforest bird	Yes	Unsure	Unsure	Yes	Unsure	Yes	Yes	Yes	Yes	Yes	Cornelius, Cintia; Awade, Marcelo; Cândia-Gallardo, Carlos; Sieving, Kathryn E; Metzger, Jean Paul;	Perspectives in Ecology and Conservation	15	1	2023-03-09	2017	Elsevier	https://doi.org/10.1016/j.pecon.2017.02.002
PBMA033	Matrix type and landscape attributes modulate avian taxonomic and functional spillover across habitat boundaries in the Brazilian Atlantic Forest	Yes	Yes	Yes	Yes	Yes						Barros, Fabio M; Martello, Felipe; Peres, Carlos A; Pizo, Marco A; Ribeiro, Milton C;	Oikos	128	11	1600-1612	2019	Wiley Online Library	https://doi.org/10.1111/oik.05910
PBMA034	Habitat fragmentation narrows the distribution of avian functional traits associated with seed dispersal in tropical forest	Yes	Yes	Unsure	Yes	Unsure	Yes	Yes	No	Yes	No	Bovo, Alex AA; Ferraz, Katia MPMB; Magioli, Marcelo; Alexandrino, Eduardo R; Hasui, Érica; Ribeiro, Milton C; Tobias, Joseph A;	Perspectives in ecology and conservation	16	2	90-96	2018	Elsevier	https://doi.org/10.1016/j.pecon.2018.03.004
PBMA035	Forest fragmentation alters microhabitat availability for Neotropical terrestrial insectivorous birds	Yes	No			No						Stratford, Jeffrey A; Stouffer, Philip C;	Biological Conservation	188		109-115	2015	Elsevier	https://doi.org/10.1016/j.biocon.2015.01.017
PBMA036	Forest fragments prioritization based on their connectivity contribution for multiple Atlantic Forest mammals	Yes	No			No						Iezzi, ME; Di Bitetti, MS; Pardo, J Martínez; Paviolo, A; Cruz, P; De Angelo, C;	Biological Conservation	266		109433	2022	Elsevier	https://doi.org/10.1016/j.biocon.2021.109433
PBMA037	Agroforestry system as a buffer zone in a Brazilian Atlantic Forest conservation unit: an artificial nest predation perspective	Yes	Yes	Yes	Unsure	Unsure	Yes	Yes	Yes	Yes	Yes	Galvão, Camila André; Francisco, Mercival Roberto; Schlindwein, Marcelo Nivert;	Biota Neotropica	18			2018	SciELO Brasil	https://doi.org/10.1590/1676-0611-BN-2017-0373
PBMA038	Bird diversity and abundance in forest fragments and Eucalyptus plantations around an Atlantic forest reserve, Brazil	Yes	Yes	Yes	Yes	Yes						Marsden, Stuart J; Whiffin, Mark; Galetti, Mauro;	Biodiversity & Conservation	10		737-751	2001	Springer	https://link.springer.com/article/10.1023/A:1016669118956
PBMA039	New paradigms for Atlantic Forest agriculture and conservation	No				No						Marcilio-Silva, Vinicius; Marques, Marcia CM;	Biodiversity	18	4	201-205	2017	Taylor & Francis	https://doi.org/10.1080/14888386.2017.1408493
PBMA040	Biodiversity in agricultural landscapes of southeastern Brazil	Yes	Yes	Yes	Yes	Yes						Gheler-Costa, Carla; Lyra-Jorge, Maria Carolina; Verdade, Luciano Martins;					2016	Walter de Gruyter GmbH & Co KG	https://books.google.com.br/books?hl=en&lr=&id=ZgA3DwAAQBAJ&oi=fnd&pg=PR5&ots=IDnraJXN28&sig=AIPVYVV_FrnerVC_vxQXywwIlkQ&redir_esc=y#v=onepage&q&f=false
PBMA041	The role of protected and unprotected forest remnants for mammal conservation in a megadiverse Neotropical hotspot	Yes	Yes	Unsure	Yes	Unsure	Yes	Yes	Yes	Yes	Yes	Magioli, Marcelo; Rios, Elaine; Benchimol, Maira; Casanova, Diogo Cavenague; Ferreira, Aluane Silva; Rocha, Joedison; de Melo, Fabiano Rodrigues; Dias, Marcelino Pinto; Narezi, Gabriela; Crepaldi, Maria Otavia;	Biological Conservation	259		109173	2021	Elsevier	https://doi.org/10.1016/j.biocon.2021.109173
PBMA042	Bird species sensitivity in a fragmented landscape of the Atlantic Forest in Southern Brazil	Yes	Yes	Unsure	Yes	Unsure	Yes	Yes	Yes	Yes	Yes	Anjos, Luiz dos;	Biotropica: The Journal of Biology and Conservation	38	2	229-234	2006	Wiley Online Library	https://doi.org/10.1111/j.1744-7429.2006.00122.x
PBMA043	Tree species impoverishment and the future flora of the Atlantic forest of northeast Brazil	No				No						da Silva, José Maria Cardoso; Tabarelli, Marcelo;	Nature	404	6773	72-74	2000	Nature Publishing Group UK London	https://www.nature.com/articles/35003563
PBMA044	Movements of small mammals among Atlantic forest fragments in Espírito Santo, southeastern Brazil	Yes	Yes	Unsure	Yes	Unsure	Yes	Yes	Yes	Yes	Yes	Passamani, Marcelo; Fernandez, Fernando AS;	Mammalia	45	1	83-86	2011	Walter de Gruyter	https://www.degruyter.com/document/doi/10.1515/mamm.2010.064/html
PBMA045	Habitat quality versus spatial variables as determinants of small mammal assemblages in Atlantic Forest fragments	Yes	Yes	Unsure	Yes	Unsure	Yes	Yes	Yes	Yes	Yes	Delciellos, Ana C; Vieira, Marcus V; Grelle, Carlos EV; Cobra, Priscilla; Cerqueira, Rui;	Journal of Mammalogy	97	1	253-265	2016	Oxford University Press US	https://doi.org/10.1093/jmammal/gyv175
PBMA046	Effects of fragmentation on the bird guilds of the Atlantic Forest in north Paraná, southern Brazil	Yes	Yes	Unsure	Yes	Unsure	Yes	Yes	No	Yes	No	dos Anjos, Luiz; Zanette, Lorenzo; Lopes, Edson Varga;	Ornitologia Neotropical	15		137-144	2004	The Neotropical Ornithological Society	https://www.academia.edu/download/4182398/p0137-p0144.pdf
PBMA047	Environmental suitability of a highly fragmented and heterogeneous landscape for forest bird species in south-eastern Brazil	Yes	Yes	Unsure	Yes	Unsure	Yes	Yes	Yes	Yes	Yes	De Barros, Katia Maria Paschoaletto Micchi; de Siqueira, Marinez Ferreira; Alexandrino, Eduardo Roberto; Da Luz, Daniela Tomasio Apolinario; Do Couto, Hilton Thadeu Zarate;	Environmental Conservation	39	4	316-324	2012	Cambridge University Press	https://doi.org/10.1017/S0376892912000094
PBMA048	Protecting wildlife in a heavily hunted biodiversity hotspot: a case study from the Atlantic Forest of Bahia, Brazil	Yes	Yes	Unsure	Yes	Unsure	Yes	Yes	No	Yes	No	Flesher, Kevin M; Laufer, Juliana;	Tropical Conservation Science	6	2	181-200	2013	SAGE Publications Sage CA: Los Angeles, CA	https://doi.org/10.1177/194008291300600202
PBMA049	Agroforestry system as a buffer zone in a Brazilian Atlantic Forest conservation unit: an artificial nest predation perspective.	Yes	Yes	Unsure	Yes	Unsure	Yes	Yes	Yes	Yes	No	André Galvão, Camila; Roberto Francisco, Mercival; Nivert Schlindwein, Marcelo;	Biota Neotropica (Edicao em Iingles)	18	1		2018	SciELO Brasil	https://doi.org/10.1590/1676-0611-BN-2017-0373
PBMA050	Fragmentation gradients differentially affect the species range distributions of four taxonomic groups in semi‐deciduous Atlantic forest	Yes	Yes	No		No						da Silva, Fernando R; Rossa‐Feres, Denise de Cerqueira;	Biotropica	49	3	283-292	2017	Wiley Online Library	https://doi.org/10.1111/btp.12362
PBMA051	Patterns of fruit-frugivore interactions in two Atlantic Forest bird communities of South-eastern Brazil: implications for conservation.	Yes	Yes	Unsure	Yes	Unsure	Yes	Yes	No	Yes	No	Silva, Wesley R; Marco Júnior, P de; Hasui, Érica; Gomes, Verônica SM;	Seed dispersal and frugivory: ecology, evolution and conservation. Third International Symposium-Workshop on Frugivores and Seed Dispersal, São Pedro, Brazil, 6-11 August 2000			423-435	2002	CABI publishing Wallingford UK	https://doi.org/10.1079/9780851995250.0423
PBMA052	Time-lag in responses of birds to Atlantic forest fragmentation: restoration opportunity and urgency	Yes	Yes	Unsure	Yes	Unsure	Yes	Yes	No	Yes	No	Uezu, Alexandre; Metzger, Jean Paul;	PloS one	11	1	e0147909	2016	Public Library of Science San Francisco, CA USA	https://doi.org/10.1371/journal.pone.0147909
PBMA053	Drivers of Mammalian Communities in Remnant Forests: a Case Study in the Atlantic Forest, Southeastern Brazil	Yes	Yes	Unsure	Unsure	Unsure	Yes	Yes	No	Yes	No	de Almeida, Lilian Bonjorne;	PhD Thesis					College of Environmental Science	https://experts.esf.edu/view/pdfCoverPage?instCode=01SUNY_ESF&filePid=1366361710004826&download=true
PBMA054	Using post‐release monitoring data to optimize avian reintroduction programs: a 2‐year case study from the Brazilian Atlantic Rainforest	Yes	Yes	Yes	Yes	Yes						Bernardo, CSS; Lloyd, H; Olmos, F; Cancian, LF; Galetti, Mauro;	Animal Conservation	14	6	676-686	2011	Wiley Online Library	http://dx.doi.org/10.1111/j.1469-1795.2011.00473.x
PBMA055	Changes in the functional diversity of birds due to habitat loss in the Brazil Atlantic Forest	Yes	Yes	Unsure	Yes	Unsure	Yes	Yes	Yes	Yes	Yes	Mariano-Neto, Eduardo; Santos, Rafael AS;	Frontiers in Forests and Global Change	6		1041268	2023	Frontiers Media SA	https://doi.org/10.3389/ffgc.2023.1041268
PBMA056	Forest cover, extinction thresholds and time lags in woody plants (Myrtaceae) in the Brazilian Atlantic Forest: resources for conservation	No				No						Rigueira, Dary Moreira Gonçalves; da Rocha, Pedro Luís Bernardo; Mariano-Neto, Eduardo;	Biodiversity and Conservation	22		3141-3163	2013	Springer	https://link.springer.com/article/10.1007/s10531-013-0575-4
PBMA057	Status of the biodiversity of the Atlantic Forest of Brazil.	Yes	Yes	Unsure	Unsure	Unsure	Yes	Yes	No	No	No	Da Silva, JMC; Casteleti, CHM;	The Atlantic Forest of South America: biodiversity status, threats and outlook			43-59	2003	Island Press	https://www.cabdirect.org/cabdirect/abstract/20033157623
PBMA058	Antibiotic-resistant Gram-negative bacteria in birds from the Brazilian Atlantic forest	Yes	Yes	No		No						Nascimento, Andréa MA; Cursino, Luciana; Gonçalves-Dornelas, Higgor; Reis, Andrea; Chartone-Souza, Edmar; Marini, Miguel Â;	The Condor	105	2	358-361	2003	Oxford University Press	https://doi.org/10.1093/condor/105.2.358
PBMA059	Atlantic Forest fragmentation analysis and landscape restoration management scenarios	No				No						Zanella, Lisiane; Borém, Rosângela Alves Tristão; Souza, Carolina Gusmão; Alves, Helena Maria Ramos; Borém, Flávio Meira;	Natureza & Conservação	10	1	57-63	2012		https://www.academia.edu/download/87925637/53c8183140b57fbbc16ed1afabe4442467b3.pdf
PBMA060	Small landscape elements double connectivity in highly fragmented areas of the Brazilian Atlantic Forest	Yes	Yes	Unsure	Yes	Unsure	Yes	Yes	Yes	Yes	Yes	Siqueira, Flávia Freire; De Carvalho, Dulcineia; Rhodes, Jonathan; Archibald, Carla L; Rezende, Vanessa Leite; Van den Berg, Eduardo;	Frontiers in Ecology and Evolution			304	2021	Frontiers	https://doi.org/10.3389/fevo.2021.614362
PBMA061	Forest cover and bird diversity: drivers of fruit consumption in forest interiors in the 2 Brazilian Atlantic forest of southern Bahia, Brazil 3	Yes	Yes	No		No						Menezes, Icaro; Cazetta, Eliana; Morante-Filho, José Carlos; Faria, Deborah;							https://www.researchgate.net/profile/Jose-Morante-Filho/publication/293635368_Forest_cover_and_bird_diversity_drivers_of_fruit_consumption_in_forest_interiors_in_the_Brazilian_Atlantic_forest_of_southern_Bahia_Brazil/links/56b9e8aa08ae9d9ac67f3b65/Forest-cover-and-bird-diversity-drivers-of-fruit-consumption-in-forest-interiors-in-the-Brazilian-Atlantic-forest-of-southern-Bahia-Brazil.pdf
PBMA062	Land cover and conservation state of a region in the Southern limit of the Atlantic Forest (river Maquiné basin, Rio Grande do Sul, Brazil)	No				No						Becker, Fernando Gertum; Irgang, Gustavo V; Hasenack, Heinrich; Vilella, Fábio Silveira; Verani, NF;	Brazilian Journal of Biology	64		569-582	2004	SciELO Brasil	https://doi.org/10.1590/S1519-69842004000400004
PBMA063	Deforestation leads to prey shrinkage for an apex predator in a biodiversity hotspot	Yes	Yes	Unsure	Yes	Unsure	Yes	Yes	Yes	Yes	Yes	Magioli, Marcelo; Ferraz, Katia Maria Paschoaletto Micchi de Barros;	Mammal Research	66	2	245-255	2021	Springer	https://link.springer.com/article/10.1007/s13364-021-00556-9
PBMA064	Promoting Bird Functional Diversity on Landscapes with a Matrix of Planted Eucalyptus spp. in the Atlantic Forest	Yes	Yes	Yes	Yes	Yes						Melo, Renata Siqueira; Alexandrino, Eduardo Roberto; de Paula, Felipe Rossetti; Boscolo, Danilo; de Barros Ferraz, Silvio Frosini;	Environmental Management			2023-01-13	2023	Springer	https://link.springer.com/article/10.1007/s00267-023-01888-9
PBMA065	Reserve selection based on vegetation in the Brazilian Atlantic Forest	No				No						Grelle, Carlos Eduardo Viveiros; Lorini, Maria Lucia; Pinto, Míriam Plaza;	Natureza & Conservação	8	1	46-53	2010	Brazilian Journal of Nature Conservation	https://www.academia.edu/download/55732201/natcon.pdf
PBMA066	Use of space by frugivorous bats (Chiroptera: Phyllostomidae) in a restored Atlantic forest fragment in Brazil	Yes	Yes	Unsure	Yes	Unsure	Yes	Yes	Yes	Yes	Yes	Trevelin, Leonardo C; Silveira, Maurício; Port-Carvalho, Marcio; Homem, Daniel H; Cruz-Neto, Ariovaldo P;	Forest Ecology and Management	291		136-143	2013	Elsevier	https://doi.org/10.1016/j.foreco.2012.11.013
PBMA067	Bacteria richness and antibiotic-resistance in bats from a protected area in the Atlantic Forest of Southeastern Brazil	Yes	Yes	No		No						Cláudio, Vinícius C; Gonzalez, Irys; Barbosa, Gedimar; Rocha, Vlamir; Moratelli, Ricardo; Rassy, Fabrício;	PloS one	13	9	e0203411	2018	Public Library of Science San Francisco, CA USA	https://doi.org/10.1371/journal.pone.0203411
PBMA068	Lessons from a palm: genetic diversity and structure in anthropogenic landscapes from Atlantic Forest, Brazil	No				No						Santos, Alesandro Souza; Cazetta, Eliana; Morante Filho, José Carlos; Baumgarten, Julio; Faria, Deborah; Gaiotto, Fernanda Amato;	Conservation Genetics	16		1295-1302	2015	Springer	https://link.springer.com/article/10.1007/s10592-015-0740-2
PBMA069	GIS Tools use to Identify Routes for Ecological Corridors formation between Atlantic Forest (Mata Atlântica) Fragments in the south region OFESPÍRITO Santo, Brazil	No				No						de Faria, Gelli;	Australian Journal of Basic and Applied Sciences	9	20	273-281	2015		https://www.mundogeomatica.com/Publicacoes/Artigo_70.pdf
PBMA070	Improving the management effectiveness and decision-making by stakeholders’ perspectives: A case study in a protected area from the Brazilian Atlantic Forest	No				No						Junior, Marcondes Geraldo Coelho; Biju, Bárbara Pavani; da Silva Neto, Eduardo Carvalho; de Oliveira, Athila Leandro; de Oliveira Tavares, Ana Alice; Basso, Vanessa Maria; Turetta, Ana Paula Dias; de Carvalho, Acacio Geraldo; Sansevero, Jerônimo Boelsums Barreto;	Journal of Environmental Management	272		111083	2020	Elsevier	https://doi.org/10.1016/j.jenvman.2020.111083
PBMA071	Atlantic rainforest law: environmental regression	No				No						Varjabedian, R;	estudos avançados	24	68	147-160	2010	SciELO Brasil	https://doi.org/10.1590/S0103-40142010000100013
PBMA072	Degree of threat to the biological diversity in the Ilha Grande State Park (RJ) and guidelines for conservation	No				No						Alho, Cleber José Rodrigues; Schneider, Maurício; Vasconcellos, Luis Antonio;	Brazilian Journal of Biology	62		375-385	2002	SciELO Brasil	https://doi.org/10.1590/S1519-69842002000300001
PBMA073	Spatial genetic structure of Manilkara maxima (Sapotaceae), a tree species from the Brazilian Atlantic forest	No				No						Ganzhorn, SM; Thomas, WW; Gaiotto, FA; Lewis, JD;	Journal of Tropical Ecology	31	5	437-447	2015	Cambridge University Press	https://www.cambridge.org/core/journals/journal-of-tropical-ecology/article/abs/spatial-genetic-structure-of-manilkara-maxima-sapotaceae-a-tree-species-from-the-brazilian-atlantic-forest/C92D7FD2694A70BC57DB7090B2623C18
PBMA074	An Introduction to the Knowledge of Animal Diversity and Conservation in the Most Threatened Forests of Brazil	Yes	Yes	Unsure	Unsure	Unsure	Yes	Yes	No	Yes	No	França, Frederico Gustavo Rodrigues; Vasconcellos, Alexandre; Nóbrega Alves, Rômulo Romeu; Filho, Gentil Alves Pereira;	Animal Biodiversity and Conservation in Brazil's Northern Atlantic Forest			2023-01-05	2023	Springer	http://dx.doi.org/10.1007/978-3-031-21287-1_1
PBMA075	Bee diversity responses to forest and open areas in heterogeneous Atlantic Forest	No				No						Nery, Laura Silva; Takata, Juliana Toshie; De Camargo, Bruna Bertagni; Chaves, Aryel Moreno; Ferreira, Patrícia Alves; Boscolo, Danilo;	Sociobiology	65	4	686-695	2018		https://doi.org/10.13102/sociobiology.v65i4.3472
PBMA076	Quantitative assessment of habitat differences between northern and southern muriquis (Primates, Atelidae) in the Brazilian Atlantic Forest	Yes	Yes	Unsure	Yes	Unsure	Yes	Yes	No	Yes	No	Boubli, Jean P; Couto-Santos, Fabiana R; Mourthé, IMC;	Ecotropica	16	1	63-69	2010	The German Society for Tropical Ecology	https://www.soctropecol.eu/PDF/Ecotropica_2010/Boubli%20et%20al,%20Ecotropica%202010.pdf
PBMA077	Patch size and isolation effects on epiphytic and epiphyllous bryophytes in the fragmented Brazilian Atlantic forest	No				No						Alvarenga, Lisi Dámaris Pereira; Pôrto, Kátia Cavalcanti;	Biological conservation	134	3	415-427	2007	Elsevier	https://doi.org/10.1016/j.biocon.2006.08.031
PBMA078	Land planarians (Platyhelminthes) as a model organism for fine‐scale phylogeographic studies: understanding patterns of biodiversity in the Brazilian Atlantic Forest hotspot	No				No						ÁLVAREZ‐PRESAS, Marta; Carbayo, F; Rozas, J; Riutort, M;	Journal of Evolutionary Biology	24	4	887-896	2011	Wiley Online Library	https://doi.org/10.1111/j.1420-9101.2010.02220.x
PBMA079	Factors associated with the seroprevalence of leishmaniasis in dogs living around Atlantic Forest fragments	Yes	Yes	No		No						Curi, Nelson Henrique de Almeida; Paschoal, Ana Maria de Oliveira; Massara, Rodrigo Lima; Marcelino, Andreza Pain; Ribeiro, Adriana Aparecida; Passamani, Marcelo; Demetrio, Guilherme Ramos; Chiarello, Adriano Garcia;	PloS one	9	8	e104003	2014	Public Library of Science San Francisco, USA	https://doi.org/10.1371/journal.pone.0104003
PBMA080	Influences of landscape structure on diversity of beetles associated with bracket fungi in Brazilian Atlantic Forest	No				No						Araujo, Lucimar S; Komonen, Atte; Lopes-Andrade, Cristiano;	Biological Conservation	191		659-666	2015	Elsevier	https://doi.org/10.1016/j.biocon.2015.08.026
PBMA081	Changes in seed rain across Atlantic Forest fragments in Northeast Brazil	No				No						Freitas, Cíntia Gomes; Dambros, Cristian; Camargo, José Luís Campana;	Acta Oecologica	53		49-55	2013	Elsevier	https://doi.org/10.1016/j.actao.2013.08.005
PBMA082	Seed rain under the canopies of female and male Myrsine coriacea, a pioneer tree from the Brazilian Atlantic forest	No				No						Begnini, Romualdo Morelatto; Castellani, Tânia Tarabini;	Journal of Tropical Ecology	29	5	391-399	2013	Cambridge University Press	https://www.cambridge.org/core/journals/journal-of-tropical-ecology/article/abs/seed-rain-under-the-canopies-of-female-and-male-myrsine-coriacea-a-pioneer-tree-from-the-brazilian-atlantic-forest/3AF96763D1E169A74A80EE5C3AD5177C
PBMA083	Effect of humans and pumas on the temporal activity of ocelots in protected areas of Atlantic Forest	Yes	Yes	Unsure	Yes	Unsure	Yes	Yes	Yes	Yes	Yes	Massara, Rodrigo Lima; de Oliveira Paschoal, Ana Maria; Bailey, Larissa Lynn; Doherty Jr, Paul Francis; de Frias Barreto, Marcela; Chiarello, Adriano Garcia;	Mammalian Biology	92		86-93	2018	Elsevier	https://doi.org/10.1016/j.mambio.2018.04.009
PBMA084	Sites reforested with exotic species fail to attract small mammals in Santa Helena, Paraná, Brazil	Yes	Yes	No		No						Ody, Alisson; Püttker, Thomas; Biral, Leonardo; Cavarzere, Vagner;	Biodiversity				2023	Taylor & Francis	https://doi.org/10.1080/14888386.2023.2278484
PBMA085	Occurrence of Neospora caninum and Toxoplasma gondii antibodies in dogs from rural properties surrounding a biological reserve, Espirito Santo, Brasil	No				No						Acosta, Igor da Cunha Lima; Centoducatte, Luana D’Avila; Soares, Herbert Sousa; Marcili, Arlei; Gondim, Maria Fernanda Naegeli; Rossi Junior, João Luiz; Gennari, Solange Maria;	Revista Brasileira de Parasitologia Veterinária	25		536-539	2016	SciELO Brasil	https://doi.org/10.1590/S1984-29612016075
PBMA086	Environmental suitability of a highly fragmented and heterogeneous landscape for forest bird species in south-eastern Brazil	Yes	Yes	Unsure	Yes	Unsure	Yes	Yes	Yes	Yes	Yes	SIQUEIRA, EDUARDO ROBERTO ALEXANDRINO; APOLINARIO, DANIELA TOMASIO; DO COUTO, HILTON THADEU ZARATE;							https://www.academia.edu/download/51238688/Ferraz_et_al._2012_-_Environmental_suitability_of_a_highly_fragmented_and_heterogeneous_landscape_for_forest_bird_species.pdf
PBMA087	A multiscale approach indicates a severe reduction in Atlantic Forest wetlands and highlights that São Paulo Marsh Antwren is on the brink of extinction	Yes	Yes	Unsure	Yes	Unsure	Yes	Yes	Yes	Yes	Yes	Del-Rio, Glaucia; Rego, Marco Antonio; Silveira, Luis Fabio;	PLoS One	10	3	e0121315	2015	Public Library of Science San Francisco, CA USA	https://doi.org/10.1371/journal.pone.0121315
PBMA088	Bird fauna in secondary forest stages: a study in a southern brazilian protected area	Yes	Yes	No		No						Mikolaiczik, Nadie Maria; Barreto, Mauricio Schemes; Hartmann, Marilia Teresinha; Hartmann, Paulo Afonso;	Oecologia Australis	23	2		2019		https://revistas.ufrj.br/index.php/oa/article/download/17852/14218
PBMA089	Home range and multiscale habitat selection of threatened thin-spined porcupine in the Brazilian Atlantic Forest	Yes	Yes	Unsure	Yes	Unsure	Yes	Yes	Yes	Yes	Yes	Giné, Gastón Andrés Fernandez; De Barros, Eduardo Hoffmam; Duarte, José Maurício Barbanti; Faria, Deborah;	Journal of Mammalogy	96	5	1095-1105	2015	Oxford University Press US	https://doi.org/10.1093/jmammal/gyv117
PBMA090	Bird-epiphyte interactions in three Atlantic Forest environments in southeastern Brazil	Yes	Yes	Yes	Yes	Yes						Boechat, Rafael Ferreira; da Silva, Bianca Ferreira; Nunes-Freitas, André Felippe;	Revista Brasileira de Ornitologia	27		108-114	2019	Springer	https://link.springer.com/article/10.1007/bf03544454
PBMA092	Animal-dispersed pioneer trees enhance the early regeneration in Atlantic Forest restoration plantations	No				No						Viani, Ricardo Augusto Gorne; Vidas, Natassia Bonini; Pardi, Mariana Meireles; Castro, Diana Carolina Vásquez; Gusson, Eduardo; Brancalion, Pedro HS;	Natureza & Conservação	13	1	41-46	2015	Elsevier	https://doi.org/10.1016/j.ncon.2015.03.005
PBMA093	The Atlantic Forest as a barrier to invasive rodents: study of a seaport in southern Brazil.	Yes	Yes	No		No						Gatto-Almeida, Fernanda; Ferreguetti, Átilla Colombo; dos Santos Pontes, Jaqueline; Tiepolo, Liliani Marilia; Hass, Iris;	Hystrix	31	2		2020		http://dx.doi.org/10.4404/hystrix-00282-2020
PBMA094	Functional extinction of birds drives rapid evolutionary changes in seed size	Yes	Yes	Unsure	Yes	Unsure	Yes	Yes	No	Yes	No	Galetti, Mauro; Guevara, Roger; Côrtes, Marina C; Fadini, Rodrigo; Von Matter, Sandro; Leite, Abraão B; Labecca, Fábio; Ribeiro, Thiago; Carvalho, Carolina S; Collevatti, Rosane G;	Science	340	6136	1086-1090	2013	American Association for the Advancement of Science	https://www.science.org/doi/full/10.1126/science.1233774
PBMA095	Non-volant mammals from Núcleo Santa Virgínia, Serra do Mar State Park, São Paulo, Brazil	Yes	Yes	No		No						Rocha-Mendes, Fabiana; Neves, Carolina Lima; Nobre, Rodrigo de Almeida; Marques, Renato Matos; Bianconi, Gledson Vigiano; Galetti, Mauro;	Biota Neotropica	15			2015	SciELO Brasil	https://doi.org/10.1590/1676-06032014000814
PBMA096	Direct and cascading effects of landscape structure on tropical forest and non‐forest frugivorous birds	Yes	Yes	Unsure	Yes	Unsure	Yes	Yes	No	Yes	No	Morante‐Filho, José Carlos; Arroyo‐Rodríguez, Víctor; Pessoa, Michaele de Souza; Cazetta, Eliana; Faria, Deborah;	Ecological applications	28	8	2024-2032	2018	Wiley Online Library	https://doi.org/10.1002/eap.1791
PBMA097	Biodiversity conservation of forests and their ecological restoration in highly-modified landscapes	No				No						Vidal, Cristina Yuri; Mangueira, Julia Raquel; Farah, Fabiano Turini; Rother, Débora Cristina; Rodrigues, Ricardo Ribeiro;	Biodiversity in Agricultural Landscapes of Southeastern Brazil. De Gruyter Open, Berlim			342	2016		https://www.researchgate.net/profile/Fabiano-Turini-Farah/publication/301675777_Biodiversity_Conservation_of_Forests_and_their_Ecological_Restoration_in_Highly-modified_Landscapes/links/5a91b7110f7e9ba4296db00b/Biodiversity-Conservation-of-Forests-and-their-Ecological-Restoration-in-Highly-modified-Landscapes.pdf
PBMA098	Spatiotemporal dynamics reveals forest rejuvenation, fragmentation, and edge effects in an Atlantic Forest hotspot, the Pernambuco Endemism Center, northeastern Brazil	No				No						Dias, Thiago da Costa; Silveira, Luís Fábio; Francisco, Mercival Roberto;	Plos one	18	9	e0291234	2023	Public Library of Science San Francisco, CA USA	https://doi.org/10.1371/journal.pone.0291234
PBMA099	Differences in mammal communities between forest fragments and restoration areas in the Atlantic Forest	Yes	Yes	Unsure	Yes	Unsure	Yes	Yes	No	Yes	No	Marques, Fernanda Cristina; dos Anjos, Luiz;	Austral Ecology				2023	Wiley Online Library	https://doi.org/10.1111/aec.13422
PBMA100	Diversity and function of tree species in human-modified Atlantic Forest landscapes	No				No						da Cruz Silva, Arthur; Teixeira, Heitor Mancini; Victer, Maria Clara Arantes; Bahia, Luís Boulanger; Torres, Carlos MME; Villa, Pedro Manuel; Cardoso, Irene Maria;	Agroforestry Systems			2023-01-14	2023	Springer	https://link.springer.com/article/10.1007/s10457-023-00826-2

## Sheet: Kappa Index
Systematic map screening strategy - Kappa index calculation																				Additional Check with online calculator
																				https://idostatistics.com/cohen-kappa-free-calculator/#risultati
Methodology	Fill the eligibility comparison table between reviewers by indicating the number of publications that: (a) both rewiewers marked "yes"; (b) both reviewers marked "no"; (c) Only Reviewer 1 marked "Yes"; (d) Only Reviewer 1 marked "No"; (e) Only Reviewer 2 marked "Yes"; (f) Only Reviewer 2 marked "No"
												Kappa Index (Cohen´s K factor) Calculation
					Eligibility comparison Table							Inclusion (R1 and R2)	22	1	Only R1 (Inclusion)	rm1	23
					Comparison between reviwers							Only R2 (Inclusion)	17	58	Exclusion (R1 and R2)	rm2	75
Publication identification (ID): numbering strategy	P = Preliminary; B = bird; M = mammal; A = article; Numbering digits - 000 (from 001 to 100)												39	59		n	98
	Final coding ID: PBMA_001 (example)	Eligibility decision			# Agreements		# Reviewer 1 only		# Reviewer 2 only				cm1	cm2
Publication ID	Publication Title	Reviewer 1	Reviewer 2		(a) Yes	(b) No	Yes	No	Yes	No			Raw agreement		0.816327
Article ID	Title												Raw agreement rate (%)		81.6327
PBMA001	Multi-scale mammal responses to agroforestry landscapes in the Brazilian Atlantic Forest: the conservation value of forest and traditional shade plantations	Yes	Yes		22	58	1	17	17	1
PBMA002	Large mammals in an agroforestry mosaic in the Brazilian Atlantic Forest	Yes	Yes
PBMA003	Abiotic and vertebrate seed dispersal in the Brazilian Atlantic forest: implications for forest regeneration	No	No
PBMA004	Functional attributes change but functional richness is unchanged after fragmentation of Brazilian Atlantic forests	No	No
PBMA005	Testing the keystone plant resource role of a flagship subtropical tree species (Araucaria angustifolia) in the Brazilian Atlantic Forest	No	No
PBMA006	The effects of landscape structure on functional groups of Atlantic forest birds	Yes	Yes
PBMA007	How 30 years of land-use changes have affected habitat suitability and connectivity for Atlantic Forest species	Yes	Yes
PBMA008	Bird species abundance–occupancy patterns and sensitivity to forest fragmentation: implications for conservation in the Brazilian Atlantic forest	No	No
PBMA009	Vanishing bird species in the Atlantic Forest: relative importance of landscape configuration, forest structure and species characteristics	No	No
PBMA010	Additionality is in detail: Farmers' choices regarding payment for ecosystem services programs in the Atlantic forest, Brazil	No	No
PBMA011	Isolation determines patterns of species presence in highly fragmented landscapes	No	Yes
PBMA012	Fragment size and the disassembling of local bird communities in the Atlantic Forest: A taxonomic and functional approach	No	No									Expected Agreement	0.554144
PBMA013	The importance of maize management on dung beetle communities in Atlantic Forest fragments	No	Yes									in (%)	55.4144
PBMA014	Use of small Atlantic Forest fragments by birds in Southeast Brazil	Yes	Yes
PBMA015	Associations of forest cover, fragment area, and connectivity with neotropical understory bird species richness and abundance	No	Yes									Kappa	0.588043
PBMA016	Relative effects of fragment size and connectivity on bird community in the Atlantic Rain Forest: implications for conservation	No	Yes
PBMA017	Bird communities in two fragments of semideciduos forest in rural São Paulo state	No	No
PBMA018	Movements of neotropical understory passerines affected by anthropogenic forest edges in the Brazilian Atlantic rainforest	No	Yes
PBMA019	Is bird incidence in Atlantic forest fragments influenced by landscape patterns at multiple scales?	No	No
PBMA020	A small mammal community in a forest fragment, vegetation corridor and coffee matrix system in the Brazilian Atlantic forest	Yes	Yes
PBMA021	What does Atlantic Forest soundscapes can tell us about landscape?	No	No
PBMA022	The cacao agroforests of the Brazilian Atlantic forest as habitat for the endangered maned sloth Bradypus torquatus	Yes	Yes
PBMA023	Agrobiodiversity assessment in the atlantic rainforest of Brazil	No	No
PBMA024	Carnivore mammals in a fragmented landscape in northeast of São Paulo State, Brazil	Yes	No
PBMA025	Biodiversity Management and Research in Multifunctional Landscapes	No	No
PBMA026	Dynamics of the bird communities in two fragments of Atlantic Forest in São Paulo, Brazil	No	Yes
PBMA027	Land-use changes lead to functional loss of terrestrial mammals in a Neotropical rainforest	Yes	Yes
PBMA028	Primates of the Brazilian Atlantic forest: the influence of forest fragmentation on survival	No	No
PBMA029	Can agroforest woodlots work as stepping stones for birds in the Atlantic forest region?	Yes	Yes
PBMA030	Seed rain in cocoa agroforests is induced by effects of forest loss on frugivorous birds and management intensity	Yes	Yes
PBMA031	How may agricultural matrix intensification affect understory birds in an Atlantic Forest landscape? A qualitative model on stochasticity and immigration	No	Yes
PBMA032	Habitat fragmentation drives inter-population variation in dispersal behavior in a Neotropical rainforest bird	Yes	Yes
PBMA033	Matrix type and landscape attributes modulate avian taxonomic and functional spillover across habitat boundaries in the Brazilian Atlantic Forest	Yes	Yes
PBMA034	Habitat fragmentation narrows the distribution of avian functional traits associated with seed dispersal in tropical forest	No	No
PBMA035	Forest fragmentation alters microhabitat availability for Neotropical terrestrial insectivorous birds	No	No
PBMA036	Forest fragments prioritization based on their connectivity contribution for multiple Atlantic Forest mammals	No	No
PBMA037	Agroforestry system as a buffer zone in a Brazilian Atlantic Forest conservation unit: an artificial nest predation perspective	Yes	Yes
PBMA038	Bird diversity and abundance in forest fragments and Eucalyptus plantations around an Atlantic forest reserve, Brazil	Yes	Yes
PBMA039	New paradigms for Atlantic Forest agriculture and conservation	No	No
PBMA040	Biodiversity in agricultural landscapes of southeastern Brazil	Yes	Yes
PBMA041	The role of protected and unprotected forest remnants for mammal conservation in a megadiverse Neotropical hotspot	No	Yes
PBMA042	Bird species sensitivity in a fragmented landscape of the Atlantic Forest in Southern Brazil	No	Yes
PBMA043	Tree species impoverishment and the future flora of the Atlantic forest of northeast Brazil	No	No
PBMA044	Movements of small mammals among Atlantic forest fragments in Espírito Santo, southeastern Brazil	No	Yes
PBMA045	Habitat quality versus spatial variables as determinants of small mammal assemblages in Atlantic Forest fragments	No	Yes
PBMA046	Effects of fragmentation on the bird guilds of the Atlantic Forest in north Paraná, southern Brazil	No	No
PBMA047	Environmental suitability of a highly fragmented and heterogeneous landscape for forest bird species in south-eastern Brazil	Yes	Yes
PBMA048	Protecting wildlife in a heavily hunted biodiversity hotspot: a case study from the Atlantic Forest of Bahia, Brazil	No	No
PBMA049	Agroforestry system as a buffer zone in a Brazilian Atlantic Forest conservation unit: an artificial nest predation perspective.	No	No
PBMA050	Fragmentation gradients differentially affect the species range distributions of four taxonomic groups in semi‐deciduous Atlantic forest	No	No
PBMA051	Patterns of fruit-frugivore interactions in two Atlantic Forest bird communities of South-eastern Brazil: implications for conservation.	No	No
PBMA052	Time-lag in responses of birds to Atlantic forest fragmentation: restoration opportunity and urgency	No	No
PBMA053	Drivers of Mammalian Communities in Remnant Forests: a Case Study in the Atlantic Forest, Southeastern Brazil	No	No
PBMA054	Using post‐release monitoring data to optimize avian reintroduction programs: a 2‐year case study from the Brazilian Atlantic Rainforest	Yes	Yes
PBMA055	Changes in the functional diversity of birds due to habitat loss in the Brazil Atlantic Forest	No	Yes
PBMA056	Forest cover, extinction thresholds and time lags in woody plants (Myrtaceae) in the Brazilian Atlantic Forest: resources for conservation	No	No
PBMA057	Status of the biodiversity of the Atlantic Forest of Brazil.	No	No
PBMA058	Antibiotic-resistant Gram-negative bacteria in birds from the Brazilian Atlantic forest	No	No
PBMA059	Atlantic Forest fragmentation analysis and landscape restoration management scenarios	No	No
PBMA060	Small landscape elements double connectivity in highly fragmented areas of the Brazilian Atlantic Forest	No	Yes
PBMA061	Forest cover and bird diversity: drivers of fruit consumption in forest interiors in the 2 Brazilian Atlantic forest of southern Bahia, Brazil 3	No	Yes
PBMA062	Land cover and conservation state of a region in the Southern limit of the Atlantic Forest (river Maquiné basin, Rio Grande do Sul, Brazil)	No	No
PBMA063	Deforestation leads to prey shrinkage for an apex predator in a biodiversity hotspot	No	No
PBMA064	Promoting Bird Functional Diversity on Landscapes with a Matrix of Planted Eucalyptus spp. in the Atlantic Forest	Yes	Yes
PBMA065	Reserve selection based on vegetation in the Brazilian Atlantic Forest	No	No
PBMA066	Use of space by frugivorous bats (Chiroptera: Phyllostomidae) in a restored Atlantic forest fragment in Brazil	No	Yes
PBMA067	Bacteria richness and antibiotic-resistance in bats from a protected area in the Atlantic Forest of Southeastern Brazil	No	No
PBMA068	Lessons from a palm: genetic diversity and structure in anthropogenic landscapes from Atlantic Forest, Brazil	No	Yes
PBMA069	GIS Tools use to Identify Routes for Ecological Corridors formation between Atlantic Forest (Mata Atlântica) Fragments in the south region OFESPÍRITO Santo, Brazil	No	No
PBMA070	Improving the management effectiveness and decision-making by stakeholders’ perspectives: A case study in a protected area from the Brazilian Atlantic Forest	No	No
PBMA071	Atlantic rainforest law: environmental regression	No	No
PBMA072	Degree of threat to the biological diversity in the Ilha Grande State Park (RJ) and guidelines for conservation	No	No
PBMA073	Spatial genetic structure of Manilkara maxima (Sapotaceae), a tree species from the Brazilian Atlantic forest	No	No
PBMA074	An Introduction to the Knowledge of Animal Diversity and Conservation in the Most Threatened Forests of Brazil	No	No
PBMA075	Bee diversity responses to forest and open areas in heterogeneous Atlantic Forest	No	No
PBMA076	Quantitative assessment of habitat differences between northern and southern muriquis (Primates, Atelidae) in the Brazilian Atlantic Forest	No	No
PBMA077	Patch size and isolation effects on epiphytic and epiphyllous bryophytes in the fragmented Brazilian Atlantic forest	No	No
PBMA078	Land planarians (Platyhelminthes) as a model organism for fine‐scale phylogeographic studies: understanding patterns of biodiversity in the Brazilian Atlantic Forest hotspot	No	No
PBMA079	Factors associated with the seroprevalence of leishmaniasis in dogs living around Atlantic Forest fragments	No	No
PBMA080	Influences of landscape structure on diversity of beetles associated with bracket fungi in Brazilian Atlantic Forest	No	No
PBMA081	Changes in seed rain across Atlantic Forest fragments in Northeast Brazil	No	No
PBMA082	Seed rain under the canopies of female and male Myrsine coriacea, a pioneer tree from the Brazilian Atlantic forest	No	No
PBMA083	Effect of humans and pumas on the temporal activity of ocelots in protected areas of Atlantic Forest	No	Yes
PBMA084	Sites reforested with exotic species fail to attract small mammals in Santa Helena, Paraná, Brazil	No	No
PBMA085	Occurrence of Neospora caninum and Toxoplasma gondii antibodies in dogs from rural properties surrounding a biological reserve, Espirito Santo, Brasil	No	No
PBMA086	Environmental suitability of a highly fragmented and heterogeneous landscape for forest bird species in south-eastern Brazil	Yes	Yes
PBMA087	A multiscale approach indicates a severe reduction in Atlantic Forest wetlands and highlights that São Paulo Marsh Antwren is on the brink of extinction	Yes	Yes
PBMA088	Bird fauna in secondary forest stages: a study in a southern brazilian protected area	No	No
PBMA089	Home range and multiscale habitat selection of threatened thin-spined porcupine in the Brazilian Atlantic Forest	Yes	Yes
PBMA090	Bird-epiphyte interactions in three Atlantic Forest environments in southeastern Brazil	Yes	Yes
PBMA092	Animal-dispersed pioneer trees enhance the early regeneration in Atlantic Forest restoration plantations	No	No
PBMA093	The Atlantic Forest as a barrier to invasive rodents: study of a seaport in southern Brazil.	No	No
PBMA094	Functional extinction of birds drives rapid evolutionary changes in seed size	No	No
PBMA095	Non-volant mammals from Núcleo Santa Virgínia, Serra do Mar State Park, São Paulo, Brazil	No	No
PBMA096	Direct and cascading effects of landscape structure on tropical forest and non‐forest frugivorous birds	No	No
PBMA097	Biodiversity conservation of forests and their ecological restoration in highly-modified landscapes	No	No
PBMA098	Spatiotemporal dynamics reveals forest rejuvenation, fragmentation, and edge effects in an Atlantic Forest hotspot, the Pernambuco Endemism Center, northeastern Brazil	No	No
PBMA099	Differences in mammal communities between forest fragments and restoration areas in the Atlantic Forest	No	No
PBMA100	Diversity and function of tree species in human-modified Atlantic Forest landscapes	No	No

## Sheet: Final decision after discussion
Systematic map screening strategy - Discussion on eligibility results and final publication selection
Methodology	A second round of discussion was performed between the 2 reviewiers. Reviewers discussed publications for which there were different eligibility decisions. Reviewers presented their reasons for inclusion/exclusion and in common agreement, a final decision was taken.
Publication identification (ID): numbering strategy	P = Preliminary; B = bird; M = mammal; A = article; Numbering digits - 000 (from 001 to 100)
	Final coding ID: PBMA_001 (example)	Original Eligibility decision		Final decision	Reason for final decision
Publication ID	Publication Title	Reviewer 1	Reviewer 2
Article ID	Title
PBMA001	Multi-scale mammal responses to agroforestry landscapes in the Brazilian Atlantic Forest: the conservation value of forest and traditional shade plantations	Yes	Yes	Yes	Complies with Eligibility Criteria
PBMA002	Large mammals in an agroforestry mosaic in the Brazilian Atlantic Forest	Yes	Yes	Yes	Complies with Eligibility Criteria
PBMA003	Abiotic and vertebrate seed dispersal in the Brazilian Atlantic forest: implications for forest regeneration	No	No	No	Does not include Birds or Mammals
PBMA004	Functional attributes change but functional richness is unchanged after fragmentation of Brazilian Atlantic forests	No	No	No	Does not include Birds or Mammals
PBMA005	Testing the keystone plant resource role of a flagship subtropical tree species (Araucaria angustifolia) in the Brazilian Atlantic Forest	No	No	No	Does not include Birds or Mammals
PBMA006	The effects of landscape structure on functional groups of Atlantic forest birds	Yes	Yes	Yes	Complies with Eligibility Criteria
PBMA007	How 30 years of land-use changes have affected habitat suitability and connectivity for Atlantic Forest species	Yes	Yes	Yes	Complies with Eligibility Criteria
PBMA008	Bird species abundance–occupancy patterns and sensitivity to forest fragmentation: implications for conservation in the Brazilian Atlantic forest	No	No	No	Survey perfomed in forest patches only
PBMA009	Vanishing bird species in the Atlantic Forest: relative importance of landscape configuration, forest structure and species characteristics	No	No	No	Survey perfomed in forest patches only
PBMA010	Additionality is in detail: Farmers' choices regarding payment for ecosystem services programs in the Atlantic forest, Brazil	No	No	No	Does not include Birds or Mammals
PBMA011	Isolation determines patterns of species presence in highly fragmented landscapes	No	Yes	No	Survey perfomed in forest patches only
PBMA012	Fragment size and the disassembling of local bird communities in the Atlantic Forest: A taxonomic and functional approach	No	No	No	Survey perfomed in forest patches only
PBMA013	The importance of maize management on dung beetle communities in Atlantic Forest fragments	No	Yes	No	Survey perfomed in forest patches only
PBMA014	Use of small Atlantic Forest fragments by birds in Southeast Brazil	Yes	Yes	Yes	Complies with Eligibility Criteria
PBMA015	Associations of forest cover, fragment area, and connectivity with neotropical understory bird species richness and abundance	No	Yes	No	Survey perfomed in forest patches only
PBMA016	Relative effects of fragment size and connectivity on bird community in the Atlantic Rain Forest: implications for conservation	No	Yes	No	Survey perfomed in forest patches only
PBMA017	Bird communities in two fragments of semideciduos forest in rural São Paulo state	No	No	No	Survey perfomed in forest patches only
PBMA018	Movements of neotropical understory passerines affected by anthropogenic forest edges in the Brazilian Atlantic rainforest	No	Yes	No	Survey perfomed in forest patches only
PBMA019	Is bird incidence in Atlantic forest fragments influenced by landscape patterns at multiple scales?	No	No	No	Survey perfomed in forest patches only
PBMA020	A small mammal community in a forest fragment, vegetation corridor and coffee matrix system in the Brazilian Atlantic forest	Yes	Yes	Yes	Complies with Eligibility Criteria
PBMA021	What does Atlantic Forest soundscapes can tell us about landscape?	No	No	No	Does not include Birds or Mammals
PBMA022	The cacao agroforests of the Brazilian Atlantic forest as habitat for the endangered maned sloth Bradypus torquatus	Yes	Yes	Yes	Complies with Eligibility Criteria
PBMA023	Agrobiodiversity assessment in the atlantic rainforest of Brazil	No	No	No	Survey perfomed in forest patches only
PBMA024	Carnivore mammals in a fragmented landscape in northeast of São Paulo State, Brazil	Yes	No	Yes	Although the authors indicate surveys in the Cerrado or "Cerradão", there point measurements in semi-deciduous forest, which was considered as an Atlantic forest ecotone
PBMA025	Biodiversity Management and Research in Multifunctional Landscapes	No	No	No	Survey does not include BAF
PBMA026	Dynamics of the bird communities in two fragments of Atlantic Forest in São Paulo, Brazil	No	Yes	No	Survey perfomed in forest patches only
PBMA027	Land-use changes lead to functional loss of terrestrial mammals in a Neotropical rainforest	Yes	Yes	Yes	Complies with Eligibility Criteria
PBMA028	Primates of the Brazilian Atlantic forest: the influence of forest fragmentation on survival	No	No	No	Survey perfomed in forest patches only
PBMA029	Can agroforest woodlots work as stepping stones for birds in the Atlantic forest region?	Yes	Yes	Yes	Complies with Eligibility Criteria
PBMA030	Seed rain in cocoa agroforests is induced by effects of forest loss on frugivorous birds and management intensity	Yes	Yes	Yes	Complies with Eligibility Criteria
PBMA031	How may agricultural matrix intensification affect understory birds in an Atlantic Forest landscape? A qualitative model on stochasticity and immigration	No	Yes	Yes	Modelling also considers species that forage in the matrix
PBMA032	Habitat fragmentation drives inter-population variation in dispersal behavior in a Neotropical rainforest bird	Yes	Yes	Yes	Complies with Eligibility Criteria
PBMA033	Matrix type and landscape attributes modulate avian taxonomic and functional spillover across habitat boundaries in the Brazilian Atlantic Forest	Yes	Yes	Yes	Complies with Eligibility Criteria
PBMA034	Habitat fragmentation narrows the distribution of avian functional traits associated with seed dispersal in tropical forest	No	No	No	Survey perfomed in forest patches only
PBMA035	Forest fragmentation alters microhabitat availability for Neotropical terrestrial insectivorous birds	No	No	No	Does not include Birds or Mammals
PBMA036	Forest fragments prioritization based on their connectivity contribution for multiple Atlantic Forest mammals	No	No	No	Does not include Birds or Mammals
PBMA037	Agroforestry system as a buffer zone in a Brazilian Atlantic Forest conservation unit: an artificial nest predation perspective	Yes	Yes	Yes	Complies with Eligibility Criteria
PBMA038	Bird diversity and abundance in forest fragments and Eucalyptus plantations around an Atlantic forest reserve, Brazil	Yes	Yes	Yes	Complies with Eligibility Criteria
PBMA039	New paradigms for Atlantic Forest agriculture and conservation	No	No	No	Does not include Birds or Mammals
PBMA040	Biodiversity in agricultural landscapes of southeastern Brazil	Yes	Yes	Yes	Complies with Eligibility Criteria
PBMA041	The role of protected and unprotected forest remnants for mammal conservation in a megadiverse Neotropical hotspot	No	Yes	Yes	After revison it was clear that the survey was also performed in the cacao matrix.
PBMA042	Bird species sensitivity in a fragmented landscape of the Atlantic Forest in Southern Brazil	No	Yes	No	Survey perfomed in forest patches only
PBMA043	Tree species impoverishment and the future flora of the Atlantic forest of northeast Brazil	No	No	No	Does not include Birds or Mammals
PBMA044	Movements of small mammals among Atlantic forest fragments in Espírito Santo, southeastern Brazil	No	Yes	No	Survey perfomed in forest patches only
PBMA045	Habitat quality versus spatial variables as determinants of small mammal assemblages in Atlantic Forest fragments	No	Yes	No	Survey perfomed in forest patches only
PBMA046	Effects of fragmentation on the bird guilds of the Atlantic Forest in north Paraná, southern Brazil	No	No	No	Survey perfomed in forest patches only
PBMA047	Environmental suitability of a highly fragmented and heterogeneous landscape for forest bird species in south-eastern Brazil	Yes	Yes	Yes	Complies with Eligibility Criteria
PBMA048	Protecting wildlife in a heavily hunted biodiversity hotspot: a case study from the Atlantic Forest of Bahia, Brazil	No	No	No	Survey perfomed in forest patches only
PBMA049	Agroforestry system as a buffer zone in a Brazilian Atlantic Forest conservation unit: an artificial nest predation perspective.	No	No	No	Survey perfomed in forest patches only
PBMA050	Fragmentation gradients differentially affect the species range distributions of four taxonomic groups in semi‐deciduous Atlantic forest	No	No	No	Survey perfomed in forest patches only
PBMA051	Patterns of fruit-frugivore interactions in two Atlantic Forest bird communities of South-eastern Brazil: implications for conservation.	No	No	No	Survey perfomed in forest patches only
PBMA052	Time-lag in responses of birds to Atlantic forest fragmentation: restoration opportunity and urgency	No	No	No	Survey perfomed in forest patches only
PBMA053	Drivers of Mammalian Communities in Remnant Forests: a Case Study in the Atlantic Forest, Southeastern Brazil	No	No	No	Survey perfomed in forest patches only
PBMA054	Using post‐release monitoring data to optimize avian reintroduction programs: a 2‐year case study from the Brazilian Atlantic Rainforest	Yes	Yes	Yes	Complies with Eligibility Criteria
PBMA055	Changes in the functional diversity of birds due to habitat loss in the Brazil Atlantic Forest	No	Yes	No	Modelling does not include agricultural fields
PBMA056	Forest cover, extinction thresholds and time lags in woody plants (Myrtaceae) in the Brazilian Atlantic Forest: resources for conservation	No	No	No	Does not include Birds or Mammals
PBMA057	Status of the biodiversity of the Atlantic Forest of Brazil.	No	No	No	Survey perfomed in forest patches only
PBMA058	Antibiotic-resistant Gram-negative bacteria in birds from the Brazilian Atlantic forest	No	No	No	Survey perfomed in forest patches only
PBMA059	Atlantic Forest fragmentation analysis and landscape restoration management scenarios	No	No	No	Does not include Birds or Mammals
PBMA060	Small landscape elements double connectivity in highly fragmented areas of the Brazilian Atlantic Forest	No	Yes	No	Survey perfomed in forest patches only
PBMA061	Forest cover and bird diversity: drivers of fruit consumption in forest interiors in the 2 Brazilian Atlantic forest of southern Bahia, Brazil 3	No	Yes	No	Survey perfomed in forest patches only
PBMA062	Land cover and conservation state of a region in the Southern limit of the Atlantic Forest (river Maquiné basin, Rio Grande do Sul, Brazil)	No	No	No	Does not include Birds or Mammals
PBMA063	Deforestation leads to prey shrinkage for an apex predator in a biodiversity hotspot	No	No	No	Survey perfomed in forest patches only
PBMA064	Promoting Bird Functional Diversity on Landscapes with a Matrix of Planted Eucalyptus spp. in the Atlantic Forest	Yes	Yes	Yes	Complies with Eligibility Criteria
PBMA065	Reserve selection based on vegetation in the Brazilian Atlantic Forest	No	No	No	Does not include Birds or Mammals
PBMA066	Use of space by frugivorous bats (Chiroptera: Phyllostomidae) in a restored Atlantic forest fragment in Brazil	No	Yes	No	Survey perfomed in forest patches only
PBMA067	Bacteria richness and antibiotic-resistance in bats from a protected area in the Atlantic Forest of Southeastern Brazil	No	No	No	Survey perfomed in forest patches only
PBMA068	Lessons from a palm: genetic diversity and structure in anthropogenic landscapes from Atlantic Forest, Brazil	No	Yes	No	Data considers native forest only
PBMA069	GIS Tools use to Identify Routes for Ecological Corridors formation between Atlantic Forest (Mata Atlântica) Fragments in the south region OFESPÍRITO Santo, Brazil	No	No	No	Does not include Birds or Mammals
PBMA070	Improving the management effectiveness and decision-making by stakeholders’ perspectives: A case study in a protected area from the Brazilian Atlantic Forest	No	No	No	Does not include Birds or Mammals
PBMA071	Atlantic rainforest law: environmental regression	No	No	No	Does not include Birds or Mammals
PBMA072	Degree of threat to the biological diversity in the Ilha Grande State Park (RJ) and guidelines for conservation	No	No	No	Does not include Birds or Mammals
PBMA073	Spatial genetic structure of Manilkara maxima (Sapotaceae), a tree species from the Brazilian Atlantic forest	No	No	No	Does not include Birds or Mammals
PBMA074	An Introduction to the Knowledge of Animal Diversity and Conservation in the Most Threatened Forests of Brazil	No	No	No	Survey perfomed in forest patches only
PBMA075	Bee diversity responses to forest and open areas in heterogeneous Atlantic Forest	No	No	No	Does not include Birds or Mammals
PBMA076	Quantitative assessment of habitat differences between northern and southern muriquis (Primates, Atelidae) in the Brazilian Atlantic Forest	No	No	No	Survey perfomed in forest patches only
PBMA077	Patch size and isolation effects on epiphytic and epiphyllous bryophytes in the fragmented Brazilian Atlantic forest	No	No	No	Does not include Birds or Mammals
PBMA078	Land planarians (Platyhelminthes) as a model organism for fine‐scale phylogeographic studies: understanding patterns of biodiversity in the Brazilian Atlantic Forest hotspot	No	No	No	Does not include Birds or Mammals
PBMA079	Factors associated with the seroprevalence of leishmaniasis in dogs living around Atlantic Forest fragments	No	No	No	Survey perfomed in forest patches only
PBMA080	Influences of landscape structure on diversity of beetles associated with bracket fungi in Brazilian Atlantic Forest	No	No	No	Does not include Birds or Mammals
PBMA081	Changes in seed rain across Atlantic Forest fragments in Northeast Brazil	No	No	No	Does not include Birds or Mammals
PBMA082	Seed rain under the canopies of female and male Myrsine coriacea, a pioneer tree from the Brazilian Atlantic forest	No	No	No	Does not include Birds or Mammals
PBMA083	Effect of humans and pumas on the temporal activity of ocelots in protected areas of Atlantic Forest	No	Yes	No	Survey perfomed in forest patches only
PBMA084	Sites reforested with exotic species fail to attract small mammals in Santa Helena, Paraná, Brazil	No	No	No	Survey perfomed in forest patches only
PBMA085	Occurrence of Neospora caninum and Toxoplasma gondii antibodies in dogs from rural properties surrounding a biological reserve, Espirito Santo, Brasil	No	No	No	Does not include Birds or Mammals
PBMA086	Environmental suitability of a highly fragmented and heterogeneous landscape for forest bird species in south-eastern Brazil	Yes	Yes	Yes	Complies with Eligibility Criteria
PBMA087	A multiscale approach indicates a severe reduction in Atlantic Forest wetlands and highlights that São Paulo Marsh Antwren is on the brink of extinction	Yes	Yes	Yes	Complies with Eligibility Criteria
PBMA088	Bird fauna in secondary forest stages: a study in a southern brazilian protected area	No	No	No	Survey perfomed in forest patches only
PBMA089	Home range and multiscale habitat selection of threatened thin-spined porcupine in the Brazilian Atlantic Forest	Yes	Yes	Yes	Complies with Eligibility Criteria
PBMA090	Bird-epiphyte interactions in three Atlantic Forest environments in southeastern Brazil	Yes	Yes	Yes	Complies with Eligibility Criteria
PBMA092	Animal-dispersed pioneer trees enhance the early regeneration in Atlantic Forest restoration plantations	No	No	No	Does not include Birds or Mammals
PBMA093	The Atlantic Forest as a barrier to invasive rodents: study of a seaport in southern Brazil.	No	No	No	Survey perfomed in forest patches only
PBMA094	Functional extinction of birds drives rapid evolutionary changes in seed size	No	No	No	Survey perfomed in forest patches only
PBMA095	Non-volant mammals from Núcleo Santa Virgínia, Serra do Mar State Park, São Paulo, Brazil	No	No	No	Survey perfomed in forest patches only
PBMA096	Direct and cascading effects of landscape structure on tropical forest and non‐forest frugivorous birds	No	No	No	Survey perfomed in forest patches only
PBMA097	Biodiversity conservation of forests and their ecological restoration in highly-modified landscapes	No	No	No	Does not include Birds or Mammals
PBMA098	Spatiotemporal dynamics reveals forest rejuvenation, fragmentation, and edge effects in an Atlantic Forest hotspot, the Pernambuco Endemism Center, northeastern Brazil	No	No	No	Does not include Birds or Mammals
PBMA099	Differences in mammal communities between forest fragments and restoration areas in the Atlantic Forest	No	No	No	Survey perfomed in forest patches only
PBMA100	Diversity and function of tree species in human-modified Atlantic Forest landscapes	No	No	No	Does not include Birds or Mammals
			Final Results
			Yes	24
			No	75
