# Supplementary material for: What evidence exists on birds and mammals' biodiversity in the Brazilian Atlantic Forest (BAF) agricultural ecosystems? A systematic map protocol
Source: Environ Evid. 2024 Mar 16;13:5. doi: 10.1186/s13750-024-00327-4 (PMC11376101; doi:10.1186/s13750-024-00327-4)
Supplement: Supplementary file 4 — Additional file 4: Pilot_Data Coding Strategy_Data Extraction.xlsx [file 13750_2024_327_MOESM4_ESM.xlsx]

## Sheet: READ ME
Note: Below are example on how to fill the different data coding elements are shown below. If the evaluated paper indicates other possibilities, please include them
	Field
Code items:	ID Code	Species	Crop	taxonomic_group	bio_organization	agricultural_system	ecosystem	CU_area	GPS_info	Region	Publication Title	Publication ID	Authors	Source_title	Year	abstract	DOI	study_type
Description	Identification code for each species extracted from each publication. If the same species occur in diffrent publications, one single ID must be given to each one of them.	Genera and species name	Indicate all the crops mentioned in each publication	Indicate the studied group in the publication according t the following categories: (a) Birds, (b) Mammals, (c) Small mammals, bats, (d) Multi-taxa studies: bir_bat: birds and bats bir_mam: birds and mammals	Indicate the focus of the study as defined by the authors, according to the following categories: (a) Population = study is focused on more than one population of the same or different species (not identified as an assemblage or community study) (b) Community = all species of the determined area; (c) Assemblage = sub-group of community	Indicate the type of agricultural system according to the following categories: (a) tree_plant = tree plantations - eucalyptus, pinus, rubber trees, sylviculture, or any human-managed forest plantation (e.g., araucaria plantations, bamboo, reforestation plantations); (b) crop_annual = annual crops - beans, soybeans, wheat, sugarcane, corn, rice, potato, cotton; (c) crop_perennial = perennial crop…	Indicate the ecosystem form which the dat was taken from, according to the following categories: a) forest = forest (mixed forest, semideciduous, contiguous, fragment); (b) restinga; (c) wetlands= (wetland and floodland areas); (d) camp= university campus, urban parks; (e) human_mod= human-modified (e.g.roads and pathways); (f) NA = no data ;(g) NE = not specified (e.g., data papers, reviews)	Describe the type of conservation unit (CU) from where the data was taken from, according to the following categories: (a) inside_cu = inside of a legal CU area;(b) outside_cu = outside of a legal CU area, including forest fragments; (c) out-in_cu = inside and outside a CU area (or a private area); (d) NA = no data; (e) NE = not specified (e.g. data papers, reviews);	Indicate the GPS coordinates. If not available, indicate as NA = no data or not specified	Identify the municipality and/or state. If not available, indicate as NE = not specified	Publication's title	Publication identification (ID). One ID for each publication	Indicate the authors name	Identify Journal name or University (Grey Literature)	Inidcate the year of the publication	Publication abstract	DOI number, if not available indicate as NA	Describe the type of the study, according to the following categories: (a) Data papers (e.g., Ecology data papers) = compilation of studies without question; (b) Secondary_data = study is based on secondary data from other databases; (c) Empirical = scientific study with a question (collected in the field); (d) Review or meta-analysis = compilation of study and theme; (e) Modeling = modeling pape…
Example 1	BMA0003	Bos taurus	Coffee, Pasture	mammals	community	agroforestry	forest	inside_cu	15°4′–15°14′ S, 39°5′–39°22′ W	State of Bahia	Large Mammals in an Agroforestry Mosaic in the Brazilian Atlantic Forest	PBMA002	Cassano C.R., Barlow J., Pardini R.	Biotropica	2012	The forest-like characteristics of agroforestry systems create a unique opportunity to combine agricultural production with biodiversity conservation in human-modified tropical landscapes. The cacao-growing region in southern Bahia, Brazil, encompasses Atlantic forest remnants and large extensions of agroforests, locally known as cabrucas, and harbors several endemic large mammals. Based on the d…	10.1111/j.1744-7429.2012.00870.x	secondary_data
Example 2	BMA0004	Bos taurus	Cacao, Eucalyptus, Ruber Tree, Pasture	mammals	community	agroforestry	forest	out-in_cu	-15.7758333333333,-39.5047222222222;-15.7325,-39.3766666666667;-15.7908333333333,-39.3688888888889;-15.8138888888889,-39.2452777777778;-15.8683333333333,-39.3547222222222;-15.9561111111111,-39.3172222222222;-15.9077777777778,-39.2275;-15.1569444444444,-39.2263888888889;-15.3344444444444,-39.1972222222222;-15.2475,-39.16;-15.3466666666667,-39.0483333333333;-15.2511111111111,-39.0875;-15.8497222222…	State of Bahia	The role of protected and unprotected forest remnants for mammal conservation in a megadiverse Neotropical hotspot	PBMA041	Magioli, Marcelo, Elaine Rios, Maira Benchimol, Diogo Cavenague Casanova, Aluane Silva Ferreira, Joedison Rocha, Fabiano Rodrigues de Melo et al.	Biological Conservation	2021	The Brazilian Atlantic Forest of Southern Bahia is a megadiverse region given its remarkable number of species and endemism. Despite being a priority region for biodiversity conservation, the role of protected and unprotected forest remnants for long-term species conservation is unknown. Here, we unveil the main patterns of occurrence and distribution of medium- and large-sized mammals in remnant…	https://www.sciencedirect.com/science/article/abs/pii/S0006320721002251	empirical

## Sheet: Data coding strategy
Example of data extraction: in this example we have used data for mammals only. The same procedure will be performed for birds after the systematic map is done
ID Code	Species	Crop	taxonomic_group	bio_organization	agricultural_system	ecosystem	CU_area	GPS_info	Region	Publication Title	Publication ID	Authors	Source_title	Year	abstract	DOI	study_type
BMA0001	Akodon montensis	Coffee, Pasture	small mammals	community	crop_perennial	forest	outside_cu	20°53'57.1"S, 44°50'11.5''W	Santo Antonio do Amparo, Minas Gerais	A small mammal community in a forest fragment, vegetation corridor and coffee matrix system in the brazilian atlantic forest	PBMA020	Rocha M.F., Passamani M., Louzada J.	PLoS One	2011	The objective of our work was to verify the value of the vegetation corridor in the conservation of small mammals in fragmented tropical landscapes, using a model system in the southeastern Minas Gerais. We evaluated and compared the composition and structure of small mammals in a vegetation corridor, forest fragments and a coffee matrix. A total of 15 species were recorded, and the highest speci…	10.1371/journal.pone.0023312	empirical
BMA0002	Alouatta guariba guariba	Cacao, Eucalyptus, Ruber Tree, Pasture	mammals	community	agroforestry	forest	out-in_cu	-15.7758333333333,-39.5047222222222;-15.7325,-39.3766666666667;-15.7908333333333,-39.3688888888889;-15.8138888888889,-39.2452777777778;-15.8683333333333,-39.3547222222222;-15.9561111111111,-39.3172222222222;-15.9077777777778,-39.2275;-15.1569444444444,-39.2263888888889;-15.3344444444444,-39.1972222222222;-15.2475,-39.16;-15.3466666666667,-39.0483333333333;-15.2511111111111,-39.0875;-15.8497222222…	State of Bahia	The role of protected and unprotected forest remnants for mammal conservation in a megadiverse Neotropical hotspot	PBMA041	Magioli, Marcelo, Elaine Rios, Maira Benchimol, Diogo Cavenague Casanova, Aluane Silva Ferreira, Joedison Rocha, Fabiano Rodrigues de Melo et al.	Biological Conservation	2021	The Brazilian Atlantic Forest of Southern Bahia is a megadiverse region given its remarkable number of species and endemism. Despite being a priority region for biodiversity conservation, the role of protected and unprotected forest remnants for long-term species conservation is unknown. Here, we unveil the main patterns of occurrence and distribution of medium- and large-sized mammals in remnant…	https://www.sciencedirect.com/science/article/abs/pii/S0006320721002251	empirical
BMA0003	Bos taurus	Cacao, Pasture	mammals	community	agroforestry	forest	inside_cu	15°4′–15°14′ S, 39°5′–39°22′ W	State of Bahia	Large Mammals in an Agroforestry Mosaic in the Brazilian Atlantic Forest	PBMA002	Cassano C.R., Barlow J., Pardini R.	Biotropica	2012	The forest-like characteristics of agroforestry systems create a unique opportunity to combine agricultural production with biodiversity conservation in human-modified tropical landscapes. The cacao-growing region in southern Bahia, Brazil, encompasses Atlantic forest remnants and large extensions of agroforests, locally known as cabrucas, and harbors several endemic large mammals. Based on the d…	10.1111/j.1744-7429.2012.00870.x	secondary_data
BMA0004	Bos taurus	Cacao, Eucalyptus, Ruber Tree, Pasture	mammals	community	agroforestry	forest	out-in_cu	-15.7758333333333,-39.5047222222222;-15.7325,-39.3766666666667;-15.7908333333333,-39.3688888888889;-15.8138888888889,-39.2452777777778;-15.8683333333333,-39.3547222222222;-15.9561111111111,-39.3172222222222;-15.9077777777778,-39.2275;-15.1569444444444,-39.2263888888889;-15.3344444444444,-39.1972222222222;-15.2475,-39.16;-15.3466666666667,-39.0483333333333;-15.2511111111111,-39.0875;-15.8497222222…	State of Bahia	The role of protected and unprotected forest remnants for mammal conservation in a megadiverse Neotropical hotspot	PBMA041	Magioli, Marcelo, Elaine Rios, Maira Benchimol, Diogo Cavenague Casanova, Aluane Silva Ferreira, Joedison Rocha, Fabiano Rodrigues de Melo et al.	Biological Conservation	2021	The Brazilian Atlantic Forest of Southern Bahia is a megadiverse region given its remarkable number of species and endemism. Despite being a priority region for biodiversity conservation, the role of protected and unprotected forest remnants for long-term species conservation is unknown. Here, we unveil the main patterns of occurrence and distribution of medium- and large-sized mammals in remnant…	https://www.sciencedirect.com/science/article/abs/pii/S0006320721002251	empirical
BMA0005	Brachyteles hypoxanthus	Cacao, Eucalyptus, Ruber Tree, Pasture	mammals	community	agroforestry	forest	out-in_cu	-15.7758333333333,-39.5047222222222;-15.7325,-39.3766666666667;-15.7908333333333,-39.3688888888889;-15.8138888888889,-39.2452777777778;-15.8683333333333,-39.3547222222222;-15.9561111111111,-39.3172222222222;-15.9077777777778,-39.2275;-15.1569444444444,-39.2263888888889;-15.3344444444444,-39.1972222222222;-15.2475,-39.16;-15.3466666666667,-39.0483333333333;-15.2511111111111,-39.0875;-15.8497222222…	State of Bahia	The role of protected and unprotected forest remnants for mammal conservation in a megadiverse Neotropical hotspot	PBMA041	Magioli, Marcelo, Elaine Rios, Maira Benchimol, Diogo Cavenague Casanova, Aluane Silva Ferreira, Joedison Rocha, Fabiano Rodrigues de Melo et al.	Biological Conservation	2021	The Brazilian Atlantic Forest of Southern Bahia is a megadiverse region given its remarkable number of species and endemism. Despite being a priority region for biodiversity conservation, the role of protected and unprotected forest remnants for long-term species conservation is unknown. Here, we unveil the main patterns of occurrence and distribution of medium- and large-sized mammals in remnant…	https://www.sciencedirect.com/science/article/abs/pii/S0006320721002251	empirical
BMA0006	Bradypus torquatusIlliger	Cacao, Eucalyptus, Ruber Tree, Pasture	mammals	community	agroforestry	forest	out-in_cu	-15.7758333333333,-39.5047222222222;-15.7325,-39.3766666666667;-15.7908333333333,-39.3688888888889;-15.8138888888889,-39.2452777777778;-15.8683333333333,-39.3547222222222;-15.9561111111111,-39.3172222222222;-15.9077777777778,-39.2275;-15.1569444444444,-39.2263888888889;-15.3344444444444,-39.1972222222222;-15.2475,-39.16;-15.3466666666667,-39.0483333333333;-15.2511111111111,-39.0875;-15.8497222222…	State of Bahia	The role of protected and unprotected forest remnants for mammal conservation in a megadiverse Neotropical hotspot	PBMA041	Magioli, Marcelo, Elaine Rios, Maira Benchimol, Diogo Cavenague Casanova, Aluane Silva Ferreira, Joedison Rocha, Fabiano Rodrigues de Melo et al.	Biological Conservation	2021	The Brazilian Atlantic Forest of Southern Bahia is a megadiverse region given its remarkable number of species and endemism. Despite being a priority region for biodiversity conservation, the role of protected and unprotected forest remnants for long-term species conservation is unknown. Here, we unveil the main patterns of occurrence and distribution of medium- and large-sized mammals in remnant…	https://www.sciencedirect.com/science/article/abs/pii/S0006320721002251	empirical
BMA0007	Bradypus variegatus	Cacao, Eucalyptus, Ruber Tree, Pasture	mammals	community	agroforestry	forest	out-in_cu	-15.7758333333333,-39.5047222222222;-15.7325,-39.3766666666667;-15.7908333333333,-39.3688888888889;-15.8138888888889,-39.2452777777778;-15.8683333333333,-39.3547222222222;-15.9561111111111,-39.3172222222222;-15.9077777777778,-39.2275;-15.1569444444444,-39.2263888888889;-15.3344444444444,-39.1972222222222;-15.2475,-39.16;-15.3466666666667,-39.0483333333333;-15.2511111111111,-39.0875;-15.8497222222…	State of Bahia	The role of protected and unprotected forest remnants for mammal conservation in a megadiverse Neotropical hotspot	PBMA041	Magioli, Marcelo, Elaine Rios, Maira Benchimol, Diogo Cavenague Casanova, Aluane Silva Ferreira, Joedison Rocha, Fabiano Rodrigues de Melo et al.	Biological Conservation	2021	The Brazilian Atlantic Forest of Southern Bahia is a megadiverse region given its remarkable number of species and endemism. Despite being a priority region for biodiversity conservation, the role of protected and unprotected forest remnants for long-term species conservation is unknown. Here, we unveil the main patterns of occurrence and distribution of medium- and large-sized mammals in remnant…	https://www.sciencedirect.com/science/article/abs/pii/S0006320721002251	empirical
BMA0008	Cabassous sp.	Cacao, Pasture	mammals	community	agroforestry	forest	inside_cu	15°4′–15°14′ S, 39°5′–39°22′ W	State of Bahia	Large Mammals in an Agroforestry Mosaic in the Brazilian Atlantic Forest	PBMA002	Cassano C.R., Barlow J., Pardini R.	Biotropica	2012	The forest-like characteristics of agroforestry systems create a unique opportunity to combine agricultural production with biodiversity conservation in human-modified tropical landscapes. The cacao-growing region in southern Bahia, Brazil, encompasses Atlantic forest remnants and large extensions of agroforests, locally known as cabrucas, and harbors several endemic large mammals. Based on the d…	10.1111/j.1744-7429.2012.00870.x	secondary_data
BMA0009	Cabassous tatouay	Cacao, Cajá, Jackfruit, Palm, Ruber Tree	mammals	community	crop_perennial	forest	out-in_cu	(1) 15° 03' –15° 16' S, 39° 00'–39° 17' W (2) 14° 35'–14° 46' S, 39° 08'– 39° 17' W	State of Bahia	Multi-scale mammal responses to agroforestry landscapes in the Brazilian Atlantic Forest: the conservation value of forest and traditional shade plantations	PBMA001	Ferreira, Aluane Silva, Carlos A. Peres, Pavel Dodonov, and Camila Righetto Cassano	Agroforestry Systems	2020	The future of tropical forest biodiversity will largely depend on human-modified landscapes. We investigated how medium- to large-bodied mammals respond to factors at local (habitat type), intermediate (land use heterogeneity, forest cover and human population density) and large spatial scales (overall forest cover) in agroforestry landscapes. We surveyed mammals using camera traps in traditional…	https://link.springer.com/article/10.1007/s10457-020-00553-y	empirical
BMA0010	Cabassous tatouay	Cacao, Eucalyptus, Ruber Tree, Pasture	mammals	community	agroforestry	forest	out-in_cu	-15.7758333333333,-39.5047222222222;-15.7325,-39.3766666666667;-15.7908333333333,-39.3688888888889;-15.8138888888889,-39.2452777777778;-15.8683333333333,-39.3547222222222;-15.9561111111111,-39.3172222222222;-15.9077777777778,-39.2275;-15.1569444444444,-39.2263888888889;-15.3344444444444,-39.1972222222222;-15.2475,-39.16;-15.3466666666667,-39.0483333333333;-15.2511111111111,-39.0875;-15.8497222222…	State of Bahia	The role of protected and unprotected forest remnants for mammal conservation in a megadiverse Neotropical hotspot	PBMA041	Magioli, Marcelo, Elaine Rios, Maira Benchimol, Diogo Cavenague Casanova, Aluane Silva Ferreira, Joedison Rocha, Fabiano Rodrigues de Melo et al.	Biological Conservation	2021	The Brazilian Atlantic Forest of Southern Bahia is a megadiverse region given its remarkable number of species and endemism. Despite being a priority region for biodiversity conservation, the role of protected and unprotected forest remnants for long-term species conservation is unknown. Here, we unveil the main patterns of occurrence and distribution of medium- and large-sized mammals in remnant…	https://www.sciencedirect.com/science/article/abs/pii/S0006320721002251	empirical
BMA0011	Callicebus melanochir	NE	mammals	assemblage	NA	NA	out-in_cu	NE	NE	Land-use changes lead to functional loss of terrestrial mammals in a Neotropical rainforest	PBMA027	Magioli, Marcelo, Katia Maria Paschoaletto Micchi de Barros, Adriano Garcia Chiarello, Mauro Galetti, Eleonore Zulnara Freire Setz, Adriano Pereira Paglia, Nerea Abrego, Milton Cezar Ribeiro, and Otso Ovaskainen	Perspectives in Ecology and Conservation	2021	Land-use changes are a main driver of modifications in tropical ecosystems, leading to the loss of species and ecological traits and affecting key ecological functions. Although much attention has been given to predict the effects of species loss on ecological processes, information on the large-scale effects of land-use changes over ecological functions is scarce. Here, we detected erosion in th…	https://www.sciencedirect.com/science/article/pii/S2530064421000213	modelling
BMA0012	Callicebus melanochir	Cacao, Eucalyptus, Ruber Tree, Pasture	mammals	community	agroforestry	forest	out-in_cu	-15.7758333333333,-39.5047222222222;-15.7325,-39.3766666666667;-15.7908333333333,-39.3688888888889;-15.8138888888889,-39.2452777777778;-15.8683333333333,-39.3547222222222;-15.9561111111111,-39.3172222222222;-15.9077777777778,-39.2275;-15.1569444444444,-39.2263888888889;-15.3344444444444,-39.1972222222222;-15.2475,-39.16;-15.3466666666667,-39.0483333333333;-15.2511111111111,-39.0875;-15.8497222222…	State of Bahia	The role of protected and unprotected forest remnants for mammal conservation in a megadiverse Neotropical hotspot	PBMA041	Magioli, Marcelo, Elaine Rios, Maira Benchimol, Diogo Cavenague Casanova, Aluane Silva Ferreira, Joedison Rocha, Fabiano Rodrigues de Melo et al.	Biological Conservation	2021	The Brazilian Atlantic Forest of Southern Bahia is a megadiverse region given its remarkable number of species and endemism. Despite being a priority region for biodiversity conservation, the role of protected and unprotected forest remnants for long-term species conservation is unknown. Here, we unveil the main patterns of occurrence and distribution of medium- and large-sized mammals in remnant…	https://www.sciencedirect.com/science/article/abs/pii/S0006320721002251	empirical
BMA0013	Callicebus sp	Cacao, Eucalyptus, Ruber Tree, Pasture	mammals	community	agroforestry	forest	out-in_cu	-15.7758333333333,-39.5047222222222;-15.7325,-39.3766666666667;-15.7908333333333,-39.3688888888889;-15.8138888888889,-39.2452777777778;-15.8683333333333,-39.3547222222222;-15.9561111111111,-39.3172222222222;-15.9077777777778,-39.2275;-15.1569444444444,-39.2263888888889;-15.3344444444444,-39.1972222222222;-15.2475,-39.16;-15.3466666666667,-39.0483333333333;-15.2511111111111,-39.0875;-15.8497222222…	State of Bahia	The role of protected and unprotected forest remnants for mammal conservation in a megadiverse Neotropical hotspot	PBMA041	Magioli, Marcelo, Elaine Rios, Maira Benchimol, Diogo Cavenague Casanova, Aluane Silva Ferreira, Joedison Rocha, Fabiano Rodrigues de Melo et al.	Biological Conservation	2021	The Brazilian Atlantic Forest of Southern Bahia is a megadiverse region given its remarkable number of species and endemism. Despite being a priority region for biodiversity conservation, the role of protected and unprotected forest remnants for long-term species conservation is unknown. Here, we unveil the main patterns of occurrence and distribution of medium- and large-sized mammals in remnant…	https://www.sciencedirect.com/science/article/abs/pii/S0006320721002251	empirical
BMA0014	Callithrix geoffroyi	Cacao, Eucalyptus, Ruber Tree, Pasture	mammals	community	agroforestry	forest	out-in_cu	-15.7758333333333,-39.5047222222222;-15.7325,-39.3766666666667;-15.7908333333333,-39.3688888888889;-15.8138888888889,-39.2452777777778;-15.8683333333333,-39.3547222222222;-15.9561111111111,-39.3172222222222;-15.9077777777778,-39.2275;-15.1569444444444,-39.2263888888889;-15.3344444444444,-39.1972222222222;-15.2475,-39.16;-15.3466666666667,-39.0483333333333;-15.2511111111111,-39.0875;-15.8497222222…	State of Bahia	The role of protected and unprotected forest remnants for mammal conservation in a megadiverse Neotropical hotspot	PBMA041	Magioli, Marcelo, Elaine Rios, Maira Benchimol, Diogo Cavenague Casanova, Aluane Silva Ferreira, Joedison Rocha, Fabiano Rodrigues de Melo et al.	Biological Conservation	2021	The Brazilian Atlantic Forest of Southern Bahia is a megadiverse region given its remarkable number of species and endemism. Despite being a priority region for biodiversity conservation, the role of protected and unprotected forest remnants for long-term species conservation is unknown. Here, we unveil the main patterns of occurrence and distribution of medium- and large-sized mammals in remnant…	https://www.sciencedirect.com/science/article/abs/pii/S0006320721002251	empirical
BMA0015	Callithrix kuhlii	Cacao, Cajá, Jackfruit, Palm, Ruber Tree	mammals	community	crop_perennial	forest	out-in_cu	(1) 15° 03' –15° 16' S, 39° 00'–39° 17' W (2) 14° 35'–14° 46' S, 39° 08'– 39° 17' W	State of Bahia	Multi-scale mammal responses to agroforestry landscapes in the Brazilian Atlantic Forest: the conservation value of forest and traditional shade plantations	PBMA001	Ferreira, Aluane Silva, Carlos A. Peres, Pavel Dodonov, and Camila Righetto Cassano	Agroforestry Systems	2020	The future of tropical forest biodiversity will largely depend on human-modified landscapes. We investigated how medium- to large-bodied mammals respond to factors at local (habitat type), intermediate (land use heterogeneity, forest cover and human population density) and large spatial scales (overall forest cover) in agroforestry landscapes. We surveyed mammals using camera traps in traditional…	https://link.springer.com/article/10.1007/s10457-020-00553-y	empirical
BMA0016	Callithrix kuhlii	Cacao, Pasture	mammals	community	agroforestry	forest	inside_cu	15°4′–15°14′ S, 39°5′–39°22′ W	State of Bahia	Large Mammals in an Agroforestry Mosaic in the Brazilian Atlantic Forest	PBMA002	Cassano C.R., Barlow J., Pardini R.	Biotropica	2012	The forest-like characteristics of agroforestry systems create a unique opportunity to combine agricultural production with biodiversity conservation in human-modified tropical landscapes. The cacao-growing region in southern Bahia, Brazil, encompasses Atlantic forest remnants and large extensions of agroforests, locally known as cabrucas, and harbors several endemic large mammals. Based on the d…	10.1111/j.1744-7429.2012.00870.x	secondary_data
BMA0017	Callithrix kuhlii	NE	mammals	assemblage	NA	NA	out-in_cu	NE	NE	Land-use changes lead to functional loss of terrestrial mammals in a Neotropical rainforest	PBMA027	Magioli, Marcelo, Katia Maria Paschoaletto Micchi de Barros, Adriano Garcia Chiarello, Mauro Galetti, Eleonore Zulnara Freire Setz, Adriano Pereira Paglia, Nerea Abrego, Milton Cezar Ribeiro, and Otso Ovaskainen	Perspectives in Ecology and Conservation	2021	Land-use changes are a main driver of modifications in tropical ecosystems, leading to the loss of species and ecological traits and affecting key ecological functions. Although much attention has been given to predict the effects of species loss on ecological processes, information on the large-scale effects of land-use changes over ecological functions is scarce. Here, we detected erosion in th…	https://www.sciencedirect.com/science/article/pii/S2530064421000213	modelling
BMA0018	Callithrix kuhlii	Cacao, Eucalyptus, Ruber Tree, Pasture	mammals	community	agroforestry	forest	out-in_cu	-15.7758333333333,-39.5047222222222;-15.7325,-39.3766666666667;-15.7908333333333,-39.3688888888889;-15.8138888888889,-39.2452777777778;-15.8683333333333,-39.3547222222222;-15.9561111111111,-39.3172222222222;-15.9077777777778,-39.2275;-15.1569444444444,-39.2263888888889;-15.3344444444444,-39.1972222222222;-15.2475,-39.16;-15.3466666666667,-39.0483333333333;-15.2511111111111,-39.0875;-15.8497222222…	State of Bahia	The role of protected and unprotected forest remnants for mammal conservation in a megadiverse Neotropical hotspot	PBMA041	Magioli, Marcelo, Elaine Rios, Maira Benchimol, Diogo Cavenague Casanova, Aluane Silva Ferreira, Joedison Rocha, Fabiano Rodrigues de Melo et al.	Biological Conservation	2021	The Brazilian Atlantic Forest of Southern Bahia is a megadiverse region given its remarkable number of species and endemism. Despite being a priority region for biodiversity conservation, the role of protected and unprotected forest remnants for long-term species conservation is unknown. Here, we unveil the main patterns of occurrence and distribution of medium- and large-sized mammals in remnant…	https://www.sciencedirect.com/science/article/abs/pii/S0006320721002251	empirical
BMA0019	Callithrix penicillata	NE	mammals	assemblage	NA	NA	out-in_cu	NE	NE	Land-use changes lead to functional loss of terrestrial mammals in a Neotropical rainforest	PBMA027	Magioli, Marcelo, Katia Maria Paschoaletto Micchi de Barros, Adriano Garcia Chiarello, Mauro Galetti, Eleonore Zulnara Freire Setz, Adriano Pereira Paglia, Nerea Abrego, Milton Cezar Ribeiro, and Otso Ovaskainen	Perspectives in Ecology and Conservation	2021	Land-use changes are a main driver of modifications in tropical ecosystems, leading to the loss of species and ecological traits and affecting key ecological functions. Although much attention has been given to predict the effects of species loss on ecological processes, information on the large-scale effects of land-use changes over ecological functions is scarce. Here, we detected erosion in th…	https://www.sciencedirect.com/science/article/pii/S2530064421000213	modelling
BMA0020	Callithrix penicillata	Cacao, Eucalyptus, Ruber Tree, Pasture	mammals	community	agroforestry	forest	out-in_cu	-15.7758333333333,-39.5047222222222;-15.7325,-39.3766666666667;-15.7908333333333,-39.3688888888889;-15.8138888888889,-39.2452777777778;-15.8683333333333,-39.3547222222222;-15.9561111111111,-39.3172222222222;-15.9077777777778,-39.2275;-15.1569444444444,-39.2263888888889;-15.3344444444444,-39.1972222222222;-15.2475,-39.16;-15.3466666666667,-39.0483333333333;-15.2511111111111,-39.0875;-15.8497222222…	State of Bahia	The role of protected and unprotected forest remnants for mammal conservation in a megadiverse Neotropical hotspot	PBMA041	Magioli, Marcelo, Elaine Rios, Maira Benchimol, Diogo Cavenague Casanova, Aluane Silva Ferreira, Joedison Rocha, Fabiano Rodrigues de Melo et al.	Biological Conservation	2021	The Brazilian Atlantic Forest of Southern Bahia is a megadiverse region given its remarkable number of species and endemism. Despite being a priority region for biodiversity conservation, the role of protected and unprotected forest remnants for long-term species conservation is unknown. Here, we unveil the main patterns of occurrence and distribution of medium- and large-sized mammals in remnant…	https://www.sciencedirect.com/science/article/abs/pii/S0006320721002251	empirical
BMA0021	Callithrix sp	Cacao, Eucalyptus, Ruber Tree, Pasture	mammals	community	agroforestry	forest	out-in_cu	-15.7758333333333,-39.5047222222222;-15.7325,-39.3766666666667;-15.7908333333333,-39.3688888888889;-15.8138888888889,-39.2452777777778;-15.8683333333333,-39.3547222222222;-15.9561111111111,-39.3172222222222;-15.9077777777778,-39.2275;-15.1569444444444,-39.2263888888889;-15.3344444444444,-39.1972222222222;-15.2475,-39.16;-15.3466666666667,-39.0483333333333;-15.2511111111111,-39.0875;-15.8497222222…	State of Bahia	The role of protected and unprotected forest remnants for mammal conservation in a megadiverse Neotropical hotspot	PBMA041	Magioli, Marcelo, Elaine Rios, Maira Benchimol, Diogo Cavenague Casanova, Aluane Silva Ferreira, Joedison Rocha, Fabiano Rodrigues de Melo et al.	Biological Conservation	2021	The Brazilian Atlantic Forest of Southern Bahia is a megadiverse region given its remarkable number of species and endemism. Despite being a priority region for biodiversity conservation, the role of protected and unprotected forest remnants for long-term species conservation is unknown. Here, we unveil the main patterns of occurrence and distribution of medium- and large-sized mammals in remnant…	https://www.sciencedirect.com/science/article/abs/pii/S0006320721002251	empirical
BMA0022	Calomys sp	Coffee, Pasture	small mammals	community	crop_perennial	forest	outside_cu	20°53'57.1"S, 44°50'11.5''W	Santo Antonio do Amparo, Minas Gerais	A small mammal community in a forest fragment, vegetation corridor and coffee matrix system in the brazilian atlantic forest	PBMA020	Rocha M.F., Passamani M., Louzada J.	PLoS One	2011	The objective of our work was to verify the value of the vegetation corridor in the conservation of small mammals in fragmented tropical landscapes, using a model system in the southeastern Minas Gerais. We evaluated and compared the composition and structure of small mammals in a vegetation corridor, forest fragments and a coffee matrix. A total of 15 species were recorded, and the highest speci…	10.1371/journal.pone.0023312	empirical
BMA0023	Caluromys philander	Coffee, Pasture	small mammals	community	crop_perennial	forest	outside_cu	20°53'57.1"S, 44°50'11.5''W	Santo Antonio do Amparo, Minas Gerais	A small mammal community in a forest fragment, vegetation corridor and coffee matrix system in the brazilian atlantic forest	PBMA020	Rocha M.F., Passamani M., Louzada J.	PLoS One	2011	The objective of our work was to verify the value of the vegetation corridor in the conservation of small mammals in fragmented tropical landscapes, using a model system in the southeastern Minas Gerais. We evaluated and compared the composition and structure of small mammals in a vegetation corridor, forest fragments and a coffee matrix. A total of 15 species were recorded, and the highest speci…	10.1371/journal.pone.0023312	empirical
BMA0024	Canis familiaris	Cacao, Pasture	mammals	community	agroforestry	forest	inside_cu	15°4′–15°14′ S, 39°5′–39°22′ W	State of Bahia	Large Mammals in an Agroforestry Mosaic in the Brazilian Atlantic Forest	PBMA002	Cassano C.R., Barlow J., Pardini R.	Biotropica	2012	The forest-like characteristics of agroforestry systems create a unique opportunity to combine agricultural production with biodiversity conservation in human-modified tropical landscapes. The cacao-growing region in southern Bahia, Brazil, encompasses Atlantic forest remnants and large extensions of agroforests, locally known as cabrucas, and harbors several endemic large mammals. Based on the d…	10.1111/j.1744-7429.2012.00870.x	secondary_data
BMA0025	Canis familiaris	Cacao, Eucalyptus, Ruber Tree, Pasture	mammals	community	agroforestry	forest	out-in_cu	-15.7758333333333,-39.5047222222222;-15.7325,-39.3766666666667;-15.7908333333333,-39.3688888888889;-15.8138888888889,-39.2452777777778;-15.8683333333333,-39.3547222222222;-15.9561111111111,-39.3172222222222;-15.9077777777778,-39.2275;-15.1569444444444,-39.2263888888889;-15.3344444444444,-39.1972222222222;-15.2475,-39.16;-15.3466666666667,-39.0483333333333;-15.2511111111111,-39.0875;-15.8497222222…	State of Bahia	The role of protected and unprotected forest remnants for mammal conservation in a megadiverse Neotropical hotspot	PBMA041	Magioli, Marcelo, Elaine Rios, Maira Benchimol, Diogo Cavenague Casanova, Aluane Silva Ferreira, Joedison Rocha, Fabiano Rodrigues de Melo et al.	Biological Conservation	2021	The Brazilian Atlantic Forest of Southern Bahia is a megadiverse region given its remarkable number of species and endemism. Despite being a priority region for biodiversity conservation, the role of protected and unprotected forest remnants for long-term species conservation is unknown. Here, we unveil the main patterns of occurrence and distribution of medium- and large-sized mammals in remnant…	https://www.sciencedirect.com/science/article/abs/pii/S0006320721002251	empirical
BMA0026	Cebus xanthosternos	Cacao, Pasture	mammals	community	agroforestry	forest	inside_cu	15°4′–15°14′ S, 39°5′–39°22′ W	State of Bahia	Large Mammals in an Agroforestry Mosaic in the Brazilian Atlantic Forest	PBMA002	Cassano C.R., Barlow J., Pardini R.	Biotropica	2012	The forest-like characteristics of agroforestry systems create a unique opportunity to combine agricultural production with biodiversity conservation in human-modified tropical landscapes. The cacao-growing region in southern Bahia, Brazil, encompasses Atlantic forest remnants and large extensions of agroforests, locally known as cabrucas, and harbors several endemic large mammals. Based on the d…	10.1111/j.1744-7429.2012.00870.x	secondary_data
BMA0027	Cerdocyon thous	Cacao, Cajá, Jackfruit, Palm, Ruber Tree	mammals	community	crop_perennial	forest	out-in_cu	(1) 15° 03' –15° 16' S, 39° 00'–39° 17' W (2) 14° 35'–14° 46' S, 39° 08'– 39° 17' W	State of Bahia	Multi-scale mammal responses to agroforestry landscapes in the Brazilian Atlantic Forest: the conservation value of forest and traditional shade plantations	PBMA001	Ferreira, Aluane Silva, Carlos A. Peres, Pavel Dodonov, and Camila Righetto Cassano	Agroforestry Systems	2020	The future of tropical forest biodiversity will largely depend on human-modified landscapes. We investigated how medium- to large-bodied mammals respond to factors at local (habitat type), intermediate (land use heterogeneity, forest cover and human population density) and large spatial scales (overall forest cover) in agroforestry landscapes. We surveyed mammals using camera traps in traditional…	https://link.springer.com/article/10.1007/s10457-020-00553-y	empirical
BMA0028	Cerradomys subflavus	Coffee, Pasture	small mammals	community	crop_perennial	forest	outside_cu	20°53'57.1"S, 44°50'11.5''W	Santo Antonio do Amparo, Minas Gerais	A small mammal community in a forest fragment, vegetation corridor and coffee matrix system in the brazilian atlantic forest	PBMA020	Rocha M.F., Passamani M., Louzada J.	PLoS One	2011	The objective of our work was to verify the value of the vegetation corridor in the conservation of small mammals in fragmented tropical landscapes, using a model system in the southeastern Minas Gerais. We evaluated and compared the composition and structure of small mammals in a vegetation corridor, forest fragments and a coffee matrix. A total of 15 species were recorded, and the highest speci…	10.1371/journal.pone.0023312	empirical
BMA0029	Chaetomys subspinosus	Cacao, Pasture	mammals	community	agroforestry	forest	inside_cu	15°4′–15°14′ S, 39°5′–39°22′ W	State of Bahia	Large Mammals in an Agroforestry Mosaic in the Brazilian Atlantic Forest	PBMA002	Cassano C.R., Barlow J., Pardini R.	Biotropica	2012	The forest-like characteristics of agroforestry systems create a unique opportunity to combine agricultural production with biodiversity conservation in human-modified tropical landscapes. The cacao-growing region in southern Bahia, Brazil, encompasses Atlantic forest remnants and large extensions of agroforests, locally known as cabrucas, and harbors several endemic large mammals. Based on the d…	10.1111/j.1744-7429.2012.00870.x	secondary_data
BMA0030	Chaetomys subspinosus	NE	mammals	assemblage	NA	NA	out-in_cu	NE	NE	Land-use changes lead to functional loss of terrestrial mammals in a Neotropical rainforest	PBMA027	Magioli, Marcelo, Katia Maria Paschoaletto Micchi de Barros, Adriano Garcia Chiarello, Mauro Galetti, Eleonore Zulnara Freire Setz, Adriano Pereira Paglia, Nerea Abrego, Milton Cezar Ribeiro, and Otso Ovaskainen	Perspectives in Ecology and Conservation	2021	Land-use changes are a main driver of modifications in tropical ecosystems, leading to the loss of species and ecological traits and affecting key ecological functions. Although much attention has been given to predict the effects of species loss on ecological processes, information on the large-scale effects of land-use changes over ecological functions is scarce. Here, we detected erosion in th…	https://www.sciencedirect.com/science/article/pii/S2530064421000213	modelling
BMA0031	Coendou insidious	Cacao, Eucalyptus, Ruber Tree, Pasture	mammals	community	agroforestry	forest	out-in_cu	-15.7758333333333,-39.5047222222222;-15.7325,-39.3766666666667;-15.7908333333333,-39.3688888888889;-15.8138888888889,-39.2452777777778;-15.8683333333333,-39.3547222222222;-15.9561111111111,-39.3172222222222;-15.9077777777778,-39.2275;-15.1569444444444,-39.2263888888889;-15.3344444444444,-39.1972222222222;-15.2475,-39.16;-15.3466666666667,-39.0483333333333;-15.2511111111111,-39.0875;-15.8497222222…	State of Bahia	The role of protected and unprotected forest remnants for mammal conservation in a megadiverse Neotropical hotspot	PBMA041	Magioli, Marcelo, Elaine Rios, Maira Benchimol, Diogo Cavenague Casanova, Aluane Silva Ferreira, Joedison Rocha, Fabiano Rodrigues de Melo et al.	Biological Conservation	2021	The Brazilian Atlantic Forest of Southern Bahia is a megadiverse region given its remarkable number of species and endemism. Despite being a priority region for biodiversity conservation, the role of protected and unprotected forest remnants for long-term species conservation is unknown. Here, we unveil the main patterns of occurrence and distribution of medium- and large-sized mammals in remnant…	https://www.sciencedirect.com/science/article/abs/pii/S0006320721002251	empirical
BMA0032	Conepatus semistriatus	NE	mammals	assemblage	NA	NA	out-in_cu	NE	NE	Land-use changes lead to functional loss of terrestrial mammals in a Neotropical rainforest	PBMA027	Magioli, Marcelo, Katia Maria Paschoaletto Micchi de Barros, Adriano Garcia Chiarello, Mauro Galetti, Eleonore Zulnara Freire Setz, Adriano Pereira Paglia, Nerea Abrego, Milton Cezar Ribeiro, and Otso Ovaskainen	Perspectives in Ecology and Conservation	2021	Land-use changes are a main driver of modifications in tropical ecosystems, leading to the loss of species and ecological traits and affecting key ecological functions. Although much attention has been given to predict the effects of species loss on ecological processes, information on the large-scale effects of land-use changes over ecological functions is scarce. Here, we detected erosion in th…	https://www.sciencedirect.com/science/article/pii/S2530064421000213	modelling
BMA0033	Conepatus semistriatus	Cacao, Eucalyptus, Ruber Tree, Pasture	mammals	community	agroforestry	forest	out-in_cu	-15.7758333333333,-39.5047222222222;-15.7325,-39.3766666666667;-15.7908333333333,-39.3688888888889;-15.8138888888889,-39.2452777777778;-15.8683333333333,-39.3547222222222;-15.9561111111111,-39.3172222222222;-15.9077777777778,-39.2275;-15.1569444444444,-39.2263888888889;-15.3344444444444,-39.1972222222222;-15.2475,-39.16;-15.3466666666667,-39.0483333333333;-15.2511111111111,-39.0875;-15.8497222222…	State of Bahia	The role of protected and unprotected forest remnants for mammal conservation in a megadiverse Neotropical hotspot	PBMA041	Magioli, Marcelo, Elaine Rios, Maira Benchimol, Diogo Cavenague Casanova, Aluane Silva Ferreira, Joedison Rocha, Fabiano Rodrigues de Melo et al.	Biological Conservation	2021	The Brazilian Atlantic Forest of Southern Bahia is a megadiverse region given its remarkable number of species and endemism. Despite being a priority region for biodiversity conservation, the role of protected and unprotected forest remnants for long-term species conservation is unknown. Here, we unveil the main patterns of occurrence and distribution of medium- and large-sized mammals in remnant…	https://www.sciencedirect.com/science/article/abs/pii/S0006320721002251	empirical
BMA0034	Cuniculus paca	Cacao, Cajá, Jackfruit, Palm, Ruber Tree	mammals	community	crop_perennial	forest	out-in_cu	(1) 15° 03' –15° 16' S, 39° 00'–39° 17' W (2) 14° 35'–14° 46' S, 39° 08'– 39° 17' W	State of Bahia	Multi-scale mammal responses to agroforestry landscapes in the Brazilian Atlantic Forest: the conservation value of forest and traditional shade plantations	PBMA001	Ferreira, Aluane Silva, Carlos A. Peres, Pavel Dodonov, and Camila Righetto Cassano	Agroforestry Systems	2020	The future of tropical forest biodiversity will largely depend on human-modified landscapes. We investigated how medium- to large-bodied mammals respond to factors at local (habitat type), intermediate (land use heterogeneity, forest cover and human population density) and large spatial scales (overall forest cover) in agroforestry landscapes. We surveyed mammals using camera traps in traditional…	https://link.springer.com/article/10.1007/s10457-020-00553-y	empirical
BMA0035	Cuniculus paca	Cacao, Pasture	mammals	community	agroforestry	forest	inside_cu	15°4′–15°14′ S, 39°5′–39°22′ W	State of Bahia	Large Mammals in an Agroforestry Mosaic in the Brazilian Atlantic Forest	PBMA002	Cassano C.R., Barlow J., Pardini R.	Biotropica	2012	The forest-like characteristics of agroforestry systems create a unique opportunity to combine agricultural production with biodiversity conservation in human-modified tropical landscapes. The cacao-growing region in southern Bahia, Brazil, encompasses Atlantic forest remnants and large extensions of agroforests, locally known as cabrucas, and harbors several endemic large mammals. Based on the d…	10.1111/j.1744-7429.2012.00870.x	secondary_data
BMA0036	Dasyprocta leporina	Cacao, Cajá, Jackfruit, Palm, Ruber Tree	mammals	community	crop_perennial	forest	out-in_cu	(1) 15° 03' –15° 16' S, 39° 00'–39° 17' W (2) 14° 35'–14° 46' S, 39° 08'– 39° 17' W	State of Bahia	Multi-scale mammal responses to agroforestry landscapes in the Brazilian Atlantic Forest: the conservation value of forest and traditional shade plantations	PBMA001	Ferreira, Aluane Silva, Carlos A. Peres, Pavel Dodonov, and Camila Righetto Cassano	Agroforestry Systems	2020	The future of tropical forest biodiversity will largely depend on human-modified landscapes. We investigated how medium- to large-bodied mammals respond to factors at local (habitat type), intermediate (land use heterogeneity, forest cover and human population density) and large spatial scales (overall forest cover) in agroforestry landscapes. We surveyed mammals using camera traps in traditional…	https://link.springer.com/article/10.1007/s10457-020-00553-y	empirical
BMA0037	Dasyprocta leporina	NE	mammals	assemblage	NA	NA	out-in_cu	NE	NE	Land-use changes lead to functional loss of terrestrial mammals in a Neotropical rainforest	PBMA027	Magioli, Marcelo, Katia Maria Paschoaletto Micchi de Barros, Adriano Garcia Chiarello, Mauro Galetti, Eleonore Zulnara Freire Setz, Adriano Pereira Paglia, Nerea Abrego, Milton Cezar Ribeiro, and Otso Ovaskainen	Perspectives in Ecology and Conservation	2021	Land-use changes are a main driver of modifications in tropical ecosystems, leading to the loss of species and ecological traits and affecting key ecological functions. Although much attention has been given to predict the effects of species loss on ecological processes, information on the large-scale effects of land-use changes over ecological functions is scarce. Here, we detected erosion in th…	https://www.sciencedirect.com/science/article/pii/S2530064421000213	modelling
BMA0038	Dasypus novemcinctus	NE	mammals	assemblage	NA	NA	out-in_cu	NE	NE	Land-use changes lead to functional loss of terrestrial mammals in a Neotropical rainforest	PBMA027	Magioli, Marcelo, Katia Maria Paschoaletto Micchi de Barros, Adriano Garcia Chiarello, Mauro Galetti, Eleonore Zulnara Freire Setz, Adriano Pereira Paglia, Nerea Abrego, Milton Cezar Ribeiro, and Otso Ovaskainen	Perspectives in Ecology and Conservation	2021	Land-use changes are a main driver of modifications in tropical ecosystems, leading to the loss of species and ecological traits and affecting key ecological functions. Although much attention has been given to predict the effects of species loss on ecological processes, information on the large-scale effects of land-use changes over ecological functions is scarce. Here, we detected erosion in th…	https://www.sciencedirect.com/science/article/pii/S2530064421000213	modelling
BMA0039	Dasypus novemcinctus	Cacao, Eucalyptus, Ruber Tree, Pasture	mammals	community	agroforestry	forest	out-in_cu	-15.7758333333333,-39.5047222222222;-15.7325,-39.3766666666667;-15.7908333333333,-39.3688888888889;-15.8138888888889,-39.2452777777778;-15.8683333333333,-39.3547222222222;-15.9561111111111,-39.3172222222222;-15.9077777777778,-39.2275;-15.1569444444444,-39.2263888888889;-15.3344444444444,-39.1972222222222;-15.2475,-39.16;-15.3466666666667,-39.0483333333333;-15.2511111111111,-39.0875;-15.8497222222…	State of Bahia	The role of protected and unprotected forest remnants for mammal conservation in a megadiverse Neotropical hotspot	PBMA041	Magioli, Marcelo, Elaine Rios, Maira Benchimol, Diogo Cavenague Casanova, Aluane Silva Ferreira, Joedison Rocha, Fabiano Rodrigues de Melo et al.	Biological Conservation	2021	The Brazilian Atlantic Forest of Southern Bahia is a megadiverse region given its remarkable number of species and endemism. Despite being a priority region for biodiversity conservation, the role of protected and unprotected forest remnants for long-term species conservation is unknown. Here, we unveil the main patterns of occurrence and distribution of medium- and large-sized mammals in remnant…	https://www.sciencedirect.com/science/article/abs/pii/S0006320721002251	empirical
BMA0040	Dasypus septemcinctus	NE	mammals	assemblage	NA	NA	out-in_cu	NE	NE	Land-use changes lead to functional loss of terrestrial mammals in a Neotropical rainforest	PBMA027	Magioli, Marcelo, Katia Maria Paschoaletto Micchi de Barros, Adriano Garcia Chiarello, Mauro Galetti, Eleonore Zulnara Freire Setz, Adriano Pereira Paglia, Nerea Abrego, Milton Cezar Ribeiro, and Otso Ovaskainen	Perspectives in Ecology and Conservation	2021	Land-use changes are a main driver of modifications in tropical ecosystems, leading to the loss of species and ecological traits and affecting key ecological functions. Although much attention has been given to predict the effects of species loss on ecological processes, information on the large-scale effects of land-use changes over ecological functions is scarce. Here, we detected erosion in th…	https://www.sciencedirect.com/science/article/pii/S2530064421000213	modelling
BMA0041	Dasypus septemcinctus	Cacao, Eucalyptus, Ruber Tree, Pasture	mammals	community	agroforestry	forest	out-in_cu	-15.7758333333333,-39.5047222222222;-15.7325,-39.3766666666667;-15.7908333333333,-39.3688888888889;-15.8138888888889,-39.2452777777778;-15.8683333333333,-39.3547222222222;-15.9561111111111,-39.3172222222222;-15.9077777777778,-39.2275;-15.1569444444444,-39.2263888888889;-15.3344444444444,-39.1972222222222;-15.2475,-39.16;-15.3466666666667,-39.0483333333333;-15.2511111111111,-39.0875;-15.8497222222…	State of Bahia	The role of protected and unprotected forest remnants for mammal conservation in a megadiverse Neotropical hotspot	PBMA041	Magioli, Marcelo, Elaine Rios, Maira Benchimol, Diogo Cavenague Casanova, Aluane Silva Ferreira, Joedison Rocha, Fabiano Rodrigues de Melo et al.	Biological Conservation	2021	The Brazilian Atlantic Forest of Southern Bahia is a megadiverse region given its remarkable number of species and endemism. Despite being a priority region for biodiversity conservation, the role of protected and unprotected forest remnants for long-term species conservation is unknown. Here, we unveil the main patterns of occurrence and distribution of medium- and large-sized mammals in remnant…	https://www.sciencedirect.com/science/article/abs/pii/S0006320721002251	empirical
BMA0042	Dicotyles tajacu	Cacao, Eucalyptus, Ruber Tree, Pasture	mammals	community	agroforestry	forest	out-in_cu	-15.7758333333333,-39.5047222222222;-15.7325,-39.3766666666667;-15.7908333333333,-39.3688888888889;-15.8138888888889,-39.2452777777778;-15.8683333333333,-39.3547222222222;-15.9561111111111,-39.3172222222222;-15.9077777777778,-39.2275;-15.1569444444444,-39.2263888888889;-15.3344444444444,-39.1972222222222;-15.2475,-39.16;-15.3466666666667,-39.0483333333333;-15.2511111111111,-39.0875;-15.8497222222…	State of Bahia	The role of protected and unprotected forest remnants for mammal conservation in a megadiverse Neotropical hotspot	PBMA041	Magioli, Marcelo, Elaine Rios, Maira Benchimol, Diogo Cavenague Casanova, Aluane Silva Ferreira, Joedison Rocha, Fabiano Rodrigues de Melo et al.	Biological Conservation	2021	The Brazilian Atlantic Forest of Southern Bahia is a megadiverse region given its remarkable number of species and endemism. Despite being a priority region for biodiversity conservation, the role of protected and unprotected forest remnants for long-term species conservation is unknown. Here, we unveil the main patterns of occurrence and distribution of medium- and large-sized mammals in remnant…	https://www.sciencedirect.com/science/article/abs/pii/S0006320721002251	empirical
BMA0043	Didelphis albiventris	Coffee, Pasture	small mammals	community	crop_perennial	forest	outside_cu	20°53'57.1"S, 44°50'11.5''W	Santo Antonio do Amparo, Minas Gerais	A small mammal community in a forest fragment, vegetation corridor and coffee matrix system in the brazilian atlantic forest	PBMA020	Rocha M.F., Passamani M., Louzada J.	PLoS One	2011	The objective of our work was to verify the value of the vegetation corridor in the conservation of small mammals in fragmented tropical landscapes, using a model system in the southeastern Minas Gerais. We evaluated and compared the composition and structure of small mammals in a vegetation corridor, forest fragments and a coffee matrix. A total of 15 species were recorded, and the highest speci…	10.1371/journal.pone.0023312	empirical
BMA0044	Didelphis albiventris	NE	mammals	assemblage	NA	NA	out-in_cu	NE	NE	Land-use changes lead to functional loss of terrestrial mammals in a Neotropical rainforest	PBMA027	Magioli, Marcelo, Katia Maria Paschoaletto Micchi de Barros, Adriano Garcia Chiarello, Mauro Galetti, Eleonore Zulnara Freire Setz, Adriano Pereira Paglia, Nerea Abrego, Milton Cezar Ribeiro, and Otso Ovaskainen	Perspectives in Ecology and Conservation	2021	Land-use changes are a main driver of modifications in tropical ecosystems, leading to the loss of species and ecological traits and affecting key ecological functions. Although much attention has been given to predict the effects of species loss on ecological processes, information on the large-scale effects of land-use changes over ecological functions is scarce. Here, we detected erosion in th…	https://www.sciencedirect.com/science/article/pii/S2530064421000213	modelling
BMA0045	Didelphis aurita	Cacao, Cajá, Jackfruit, Palm, Ruber Tree	mammals	community	crop_perennial	forest	out-in_cu	(1) 15° 03' –15° 16' S, 39° 00'–39° 17' W (2) 14° 35'–14° 46' S, 39° 08'– 39° 17' W	State of Bahia	Multi-scale mammal responses to agroforestry landscapes in the Brazilian Atlantic Forest: the conservation value of forest and traditional shade plantations	PBMA001	Ferreira, Aluane Silva, Carlos A. Peres, Pavel Dodonov, and Camila Righetto Cassano	Agroforestry Systems	2020	The future of tropical forest biodiversity will largely depend on human-modified landscapes. We investigated how medium- to large-bodied mammals respond to factors at local (habitat type), intermediate (land use heterogeneity, forest cover and human population density) and large spatial scales (overall forest cover) in agroforestry landscapes. We surveyed mammals using camera traps in traditional…	https://link.springer.com/article/10.1007/s10457-020-00553-y	empirical
BMA0046	Didelphis aurita	Cacao, Pasture	mammals	community	agroforestry	forest	inside_cu	15°4′–15°14′ S, 39°5′–39°22′ W	State of Bahia	Large Mammals in an Agroforestry Mosaic in the Brazilian Atlantic Forest	PBMA002	Cassano C.R., Barlow J., Pardini R.	Biotropica	2012	The forest-like characteristics of agroforestry systems create a unique opportunity to combine agricultural production with biodiversity conservation in human-modified tropical landscapes. The cacao-growing region in southern Bahia, Brazil, encompasses Atlantic forest remnants and large extensions of agroforests, locally known as cabrucas, and harbors several endemic large mammals. Based on the d…	10.1111/j.1744-7429.2012.00870.x	secondary_data
BMA0047	Eira barbara	Cacao, Cajá, Jackfruit, Palm, Ruber Tree	mammals	community	crop_perennial	forest	out-in_cu	(1) 15° 03' –15° 16' S, 39° 00'–39° 17' W (2) 14° 35'–14° 46' S, 39° 08'– 39° 17' W	State of Bahia	Multi-scale mammal responses to agroforestry landscapes in the Brazilian Atlantic Forest: the conservation value of forest and traditional shade plantations	PBMA001	Ferreira, Aluane Silva, Carlos A. Peres, Pavel Dodonov, and Camila Righetto Cassano	Agroforestry Systems	2020	The future of tropical forest biodiversity will largely depend on human-modified landscapes. We investigated how medium- to large-bodied mammals respond to factors at local (habitat type), intermediate (land use heterogeneity, forest cover and human population density) and large spatial scales (overall forest cover) in agroforestry landscapes. We surveyed mammals using camera traps in traditional…	https://link.springer.com/article/10.1007/s10457-020-00553-y	empirical
BMA0048	Eira barbara	Cacao, Pasture	mammals	community	agroforestry	forest	inside_cu	15°4′–15°14′ S, 39°5′–39°22′ W	State of Bahia	Large Mammals in an Agroforestry Mosaic in the Brazilian Atlantic Forest	PBMA002	Cassano C.R., Barlow J., Pardini R.	Biotropica	2012	The forest-like characteristics of agroforestry systems create a unique opportunity to combine agricultural production with biodiversity conservation in human-modified tropical landscapes. The cacao-growing region in southern Bahia, Brazil, encompasses Atlantic forest remnants and large extensions of agroforests, locally known as cabrucas, and harbors several endemic large mammals. Based on the d…	10.1111/j.1744-7429.2012.00870.x	secondary_data
BMA0049	Equus ferus	Cacao, Eucalyptus, Ruber Tree, Pasture	mammals	community	agroforestry	forest	out-in_cu	-15.7758333333333,-39.5047222222222;-15.7325,-39.3766666666667;-15.7908333333333,-39.3688888888889;-15.8138888888889,-39.2452777777778;-15.8683333333333,-39.3547222222222;-15.9561111111111,-39.3172222222222;-15.9077777777778,-39.2275;-15.1569444444444,-39.2263888888889;-15.3344444444444,-39.1972222222222;-15.2475,-39.16;-15.3466666666667,-39.0483333333333;-15.2511111111111,-39.0875;-15.8497222222…	State of Bahia	The role of protected and unprotected forest remnants for mammal conservation in a megadiverse Neotropical hotspot	PBMA041	Magioli, Marcelo, Elaine Rios, Maira Benchimol, Diogo Cavenague Casanova, Aluane Silva Ferreira, Joedison Rocha, Fabiano Rodrigues de Melo et al.	Biological Conservation	2021	The Brazilian Atlantic Forest of Southern Bahia is a megadiverse region given its remarkable number of species and endemism. Despite being a priority region for biodiversity conservation, the role of protected and unprotected forest remnants for long-term species conservation is unknown. Here, we unveil the main patterns of occurrence and distribution of medium- and large-sized mammals in remnant…	https://www.sciencedirect.com/science/article/abs/pii/S0006320721002251	empirical
BMA0050	Euphractus sexcinctus	Cacao, Cajá, Jackfruit, Palm, Ruber Tree	mammals	community	crop_perennial	forest	out-in_cu	(1) 15° 03' –15° 16' S, 39° 00'–39° 17' W (2) 14° 35'–14° 46' S, 39° 08'– 39° 17' W	State of Bahia	Multi-scale mammal responses to agroforestry landscapes in the Brazilian Atlantic Forest: the conservation value of forest and traditional shade plantations	PBMA001	Ferreira, Aluane Silva, Carlos A. Peres, Pavel Dodonov, and Camila Righetto Cassano	Agroforestry Systems	2020	The future of tropical forest biodiversity will largely depend on human-modified landscapes. We investigated how medium- to large-bodied mammals respond to factors at local (habitat type), intermediate (land use heterogeneity, forest cover and human population density) and large spatial scales (overall forest cover) in agroforestry landscapes. We surveyed mammals using camera traps in traditional…	https://link.springer.com/article/10.1007/s10457-020-00553-y	empirical
BMA0051	Euphractus sexcinctus	Cacao, Pasture	mammals	community	agroforestry	forest	inside_cu	15°4′–15°14′ S, 39°5′–39°22′ W	State of Bahia	Large Mammals in an Agroforestry Mosaic in the Brazilian Atlantic Forest	PBMA002	Cassano C.R., Barlow J., Pardini R.	Biotropica	2012	The forest-like characteristics of agroforestry systems create a unique opportunity to combine agricultural production with biodiversity conservation in human-modified tropical landscapes. The cacao-growing region in southern Bahia, Brazil, encompasses Atlantic forest remnants and large extensions of agroforests, locally known as cabrucas, and harbors several endemic large mammals. Based on the d…	10.1111/j.1744-7429.2012.00870.x	secondary_data
BMA0052	Euphractus sexcinctus	NE	mammals	assemblage	NA	NA	out-in_cu	NE	NE	Land-use changes lead to functional loss of terrestrial mammals in a Neotropical rainforest	PBMA027	Magioli, Marcelo, Katia Maria Paschoaletto Micchi de Barros, Adriano Garcia Chiarello, Mauro Galetti, Eleonore Zulnara Freire Setz, Adriano Pereira Paglia, Nerea Abrego, Milton Cezar Ribeiro, and Otso Ovaskainen	Perspectives in Ecology and Conservation	2021	Land-use changes are a main driver of modifications in tropical ecosystems, leading to the loss of species and ecological traits and affecting key ecological functions. Although much attention has been given to predict the effects of species loss on ecological processes, information on the large-scale effects of land-use changes over ecological functions is scarce. Here, we detected erosion in th…	https://www.sciencedirect.com/science/article/pii/S2530064421000213	modelling
BMA0053	Euphractus sexcinctus	Cacao, Eucalyptus, Ruber Tree, Pasture	mammals	community	agroforestry	forest	out-in_cu	-15.7758333333333,-39.5047222222222;-15.7325,-39.3766666666667;-15.7908333333333,-39.3688888888889;-15.8138888888889,-39.2452777777778;-15.8683333333333,-39.3547222222222;-15.9561111111111,-39.3172222222222;-15.9077777777778,-39.2275;-15.1569444444444,-39.2263888888889;-15.3344444444444,-39.1972222222222;-15.2475,-39.16;-15.3466666666667,-39.0483333333333;-15.2511111111111,-39.0875;-15.8497222222…	State of Bahia	The role of protected and unprotected forest remnants for mammal conservation in a megadiverse Neotropical hotspot	PBMA041	Magioli, Marcelo, Elaine Rios, Maira Benchimol, Diogo Cavenague Casanova, Aluane Silva Ferreira, Joedison Rocha, Fabiano Rodrigues de Melo et al.	Biological Conservation	2021	The Brazilian Atlantic Forest of Southern Bahia is a megadiverse region given its remarkable number of species and endemism. Despite being a priority region for biodiversity conservation, the role of protected and unprotected forest remnants for long-term species conservation is unknown. Here, we unveil the main patterns of occurrence and distribution of medium- and large-sized mammals in remnant…	https://www.sciencedirect.com/science/article/abs/pii/S0006320721002251	empirical
BMA0054	Euryoryzomys russatus	Coffee, Pasture	small mammals	community	crop_perennial	forest	outside_cu	20°53'57.1"S, 44°50'11.5''W	Santo Antonio do Amparo, Minas Gerais	A small mammal community in a forest fragment, vegetation corridor and coffee matrix system in the brazilian atlantic forest	PBMA020	Rocha M.F., Passamani M., Louzada J.	PLoS One	2011	The objective of our work was to verify the value of the vegetation corridor in the conservation of small mammals in fragmented tropical landscapes, using a model system in the southeastern Minas Gerais. We evaluated and compared the composition and structure of small mammals in a vegetation corridor, forest fragments and a coffee matrix. A total of 15 species were recorded, and the highest speci…	10.1371/journal.pone.0023312	empirical
BMA0055	Felis catus	Cacao, Pasture	mammals	community	agroforestry	forest	inside_cu	15°4′–15°14′ S, 39°5′–39°22′ W	State of Bahia	Large Mammals in an Agroforestry Mosaic in the Brazilian Atlantic Forest	PBMA002	Cassano C.R., Barlow J., Pardini R.	Biotropica	2012	The forest-like characteristics of agroforestry systems create a unique opportunity to combine agricultural production with biodiversity conservation in human-modified tropical landscapes. The cacao-growing region in southern Bahia, Brazil, encompasses Atlantic forest remnants and large extensions of agroforests, locally known as cabrucas, and harbors several endemic large mammals. Based on the d…	10.1111/j.1744-7429.2012.00870.x	secondary_data
BMA0056	Felis catus	Cacao, Eucalyptus, Ruber Tree, Pasture	mammals	community	agroforestry	forest	out-in_cu	-15.7758333333333,-39.5047222222222;-15.7325,-39.3766666666667;-15.7908333333333,-39.3688888888889;-15.8138888888889,-39.2452777777778;-15.8683333333333,-39.3547222222222;-15.9561111111111,-39.3172222222222;-15.9077777777778,-39.2275;-15.1569444444444,-39.2263888888889;-15.3344444444444,-39.1972222222222;-15.2475,-39.16;-15.3466666666667,-39.0483333333333;-15.2511111111111,-39.0875;-15.8497222222…	State of Bahia	The role of protected and unprotected forest remnants for mammal conservation in a megadiverse Neotropical hotspot	PBMA041	Magioli, Marcelo, Elaine Rios, Maira Benchimol, Diogo Cavenague Casanova, Aluane Silva Ferreira, Joedison Rocha, Fabiano Rodrigues de Melo et al.	Biological Conservation	2021	The Brazilian Atlantic Forest of Southern Bahia is a megadiverse region given its remarkable number of species and endemism. Despite being a priority region for biodiversity conservation, the role of protected and unprotected forest remnants for long-term species conservation is unknown. Here, we unveil the main patterns of occurrence and distribution of medium- and large-sized mammals in remnant…	https://www.sciencedirect.com/science/article/abs/pii/S0006320721002251	empirical
BMA0057	Galictis cuja	NE	mammals	assemblage	NA	NA	out-in_cu	NE	NE	Land-use changes lead to functional loss of terrestrial mammals in a Neotropical rainforest	PBMA027	Magioli, Marcelo, Katia Maria Paschoaletto Micchi de Barros, Adriano Garcia Chiarello, Mauro Galetti, Eleonore Zulnara Freire Setz, Adriano Pereira Paglia, Nerea Abrego, Milton Cezar Ribeiro, and Otso Ovaskainen	Perspectives in Ecology and Conservation	2021	Land-use changes are a main driver of modifications in tropical ecosystems, leading to the loss of species and ecological traits and affecting key ecological functions. Although much attention has been given to predict the effects of species loss on ecological processes, information on the large-scale effects of land-use changes over ecological functions is scarce. Here, we detected erosion in th…	https://www.sciencedirect.com/science/article/pii/S2530064421000213	modelling
BMA0058	Galictis cuja	Cacao, Eucalyptus, Ruber Tree, Pasture	mammals	community	agroforestry	forest	out-in_cu	-15.7758333333333,-39.5047222222222;-15.7325,-39.3766666666667;-15.7908333333333,-39.3688888888889;-15.8138888888889,-39.2452777777778;-15.8683333333333,-39.3547222222222;-15.9561111111111,-39.3172222222222;-15.9077777777778,-39.2275;-15.1569444444444,-39.2263888888889;-15.3344444444444,-39.1972222222222;-15.2475,-39.16;-15.3466666666667,-39.0483333333333;-15.2511111111111,-39.0875;-15.8497222222…	State of Bahia	The role of protected and unprotected forest remnants for mammal conservation in a megadiverse Neotropical hotspot	PBMA041	Magioli, Marcelo, Elaine Rios, Maira Benchimol, Diogo Cavenague Casanova, Aluane Silva Ferreira, Joedison Rocha, Fabiano Rodrigues de Melo et al.	Biological Conservation	2021	The Brazilian Atlantic Forest of Southern Bahia is a megadiverse region given its remarkable number of species and endemism. Despite being a priority region for biodiversity conservation, the role of protected and unprotected forest remnants for long-term species conservation is unknown. Here, we unveil the main patterns of occurrence and distribution of medium- and large-sized mammals in remnant…	https://www.sciencedirect.com/science/article/abs/pii/S0006320721002251	empirical
BMA0059	Galictis vittata	NE	mammals	assemblage	NA	NA	out-in_cu	NE	NE	Land-use changes lead to functional loss of terrestrial mammals in a Neotropical rainforest	PBMA027	Magioli, Marcelo, Katia Maria Paschoaletto Micchi de Barros, Adriano Garcia Chiarello, Mauro Galetti, Eleonore Zulnara Freire Setz, Adriano Pereira Paglia, Nerea Abrego, Milton Cezar Ribeiro, and Otso Ovaskainen	Perspectives in Ecology and Conservation	2021	Land-use changes are a main driver of modifications in tropical ecosystems, leading to the loss of species and ecological traits and affecting key ecological functions. Although much attention has been given to predict the effects of species loss on ecological processes, information on the large-scale effects of land-use changes over ecological functions is scarce. Here, we detected erosion in th…	https://www.sciencedirect.com/science/article/pii/S2530064421000213	modelling
BMA0060	Gracilinanus microtarsus	Coffee, Pasture	small mammals	community	crop_perennial	forest	outside_cu	20°53'57.1"S, 44°50'11.5''W	Santo Antonio do Amparo, Minas Gerais	A small mammal community in a forest fragment, vegetation corridor and coffee matrix system in the brazilian atlantic forest	PBMA020	Rocha M.F., Passamani M., Louzada J.	PLoS One	2011	The objective of our work was to verify the value of the vegetation corridor in the conservation of small mammals in fragmented tropical landscapes, using a model system in the southeastern Minas Gerais. We evaluated and compared the composition and structure of small mammals in a vegetation corridor, forest fragments and a coffee matrix. A total of 15 species were recorded, and the highest speci…	10.1371/journal.pone.0023312	empirical
BMA0061	Guerlinguetus brasiliensis	NE	mammals	assemblage	NA	NA	out-in_cu	NE	NE	Land-use changes lead to functional loss of terrestrial mammals in a Neotropical rainforest	PBMA027	Magioli, Marcelo, Katia Maria Paschoaletto Micchi de Barros, Adriano Garcia Chiarello, Mauro Galetti, Eleonore Zulnara Freire Setz, Adriano Pereira Paglia, Nerea Abrego, Milton Cezar Ribeiro, and Otso Ovaskainen	Perspectives in Ecology and Conservation	2021	Land-use changes are a main driver of modifications in tropical ecosystems, leading to the loss of species and ecological traits and affecting key ecological functions. Although much attention has been given to predict the effects of species loss on ecological processes, information on the large-scale effects of land-use changes over ecological functions is scarce. Here, we detected erosion in th…	https://www.sciencedirect.com/science/article/pii/S2530064421000213	modelling
BMA0062	Guerlinguetus brasiliensis	Cacao, Eucalyptus, Ruber Tree, Pasture	mammals	community	agroforestry	forest	out-in_cu	-15.7758333333333,-39.5047222222222;-15.7325,-39.3766666666667;-15.7908333333333,-39.3688888888889;-15.8138888888889,-39.2452777777778;-15.8683333333333,-39.3547222222222;-15.9561111111111,-39.3172222222222;-15.9077777777778,-39.2275;-15.1569444444444,-39.2263888888889;-15.3344444444444,-39.1972222222222;-15.2475,-39.16;-15.3466666666667,-39.0483333333333;-15.2511111111111,-39.0875;-15.8497222222…	State of Bahia	The role of protected and unprotected forest remnants for mammal conservation in a megadiverse Neotropical hotspot	PBMA041	Magioli, Marcelo, Elaine Rios, Maira Benchimol, Diogo Cavenague Casanova, Aluane Silva Ferreira, Joedison Rocha, Fabiano Rodrigues de Melo et al.	Biological Conservation	2021	The Brazilian Atlantic Forest of Southern Bahia is a megadiverse region given its remarkable number of species and endemism. Despite being a priority region for biodiversity conservation, the role of protected and unprotected forest remnants for long-term species conservation is unknown. Here, we unveil the main patterns of occurrence and distribution of medium- and large-sized mammals in remnant…	https://www.sciencedirect.com/science/article/abs/pii/S0006320721002251	empirical
BMA0063	Herpailurus yagouaroundi	Cacao, Eucalyptus, Ruber Tree, Pasture	mammals	community	agroforestry	forest	out-in_cu	-15.7758333333333,-39.5047222222222;-15.7325,-39.3766666666667;-15.7908333333333,-39.3688888888889;-15.8138888888889,-39.2452777777778;-15.8683333333333,-39.3547222222222;-15.9561111111111,-39.3172222222222;-15.9077777777778,-39.2275;-15.1569444444444,-39.2263888888889;-15.3344444444444,-39.1972222222222;-15.2475,-39.16;-15.3466666666667,-39.0483333333333;-15.2511111111111,-39.0875;-15.8497222222…	State of Bahia	The role of protected and unprotected forest remnants for mammal conservation in a megadiverse Neotropical hotspot	PBMA041	Magioli, Marcelo, Elaine Rios, Maira Benchimol, Diogo Cavenague Casanova, Aluane Silva Ferreira, Joedison Rocha, Fabiano Rodrigues de Melo et al.	Biological Conservation	2021	The Brazilian Atlantic Forest of Southern Bahia is a megadiverse region given its remarkable number of species and endemism. Despite being a priority region for biodiversity conservation, the role of protected and unprotected forest remnants for long-term species conservation is unknown. Here, we unveil the main patterns of occurrence and distribution of medium- and large-sized mammals in remnant…	https://www.sciencedirect.com/science/article/abs/pii/S0006320721002251	empirical
BMA0064	Hydrochoerus hydrochaeris	NE	mammals	assemblage	NA	NA	out-in_cu	NE	NE	Land-use changes lead to functional loss of terrestrial mammals in a Neotropical rainforest	PBMA027	Magioli, Marcelo, Katia Maria Paschoaletto Micchi de Barros, Adriano Garcia Chiarello, Mauro Galetti, Eleonore Zulnara Freire Setz, Adriano Pereira Paglia, Nerea Abrego, Milton Cezar Ribeiro, and Otso Ovaskainen	Perspectives in Ecology and Conservation	2021	Land-use changes are a main driver of modifications in tropical ecosystems, leading to the loss of species and ecological traits and affecting key ecological functions. Although much attention has been given to predict the effects of species loss on ecological processes, information on the large-scale effects of land-use changes over ecological functions is scarce. Here, we detected erosion in th…	https://www.sciencedirect.com/science/article/pii/S2530064421000213	modelling
BMA0065	Hydrochoerus hydrochaeris	Cacao, Eucalyptus, Ruber Tree, Pasture	mammals	community	agroforestry	forest	out-in_cu	-15.7758333333333,-39.5047222222222;-15.7325,-39.3766666666667;-15.7908333333333,-39.3688888888889;-15.8138888888889,-39.2452777777778;-15.8683333333333,-39.3547222222222;-15.9561111111111,-39.3172222222222;-15.9077777777778,-39.2275;-15.1569444444444,-39.2263888888889;-15.3344444444444,-39.1972222222222;-15.2475,-39.16;-15.3466666666667,-39.0483333333333;-15.2511111111111,-39.0875;-15.8497222222…	State of Bahia	The role of protected and unprotected forest remnants for mammal conservation in a megadiverse Neotropical hotspot	PBMA041	Magioli, Marcelo, Elaine Rios, Maira Benchimol, Diogo Cavenague Casanova, Aluane Silva Ferreira, Joedison Rocha, Fabiano Rodrigues de Melo et al.	Biological Conservation	2021	The Brazilian Atlantic Forest of Southern Bahia is a megadiverse region given its remarkable number of species and endemism. Despite being a priority region for biodiversity conservation, the role of protected and unprotected forest remnants for long-term species conservation is unknown. Here, we unveil the main patterns of occurrence and distribution of medium- and large-sized mammals in remnant…	https://www.sciencedirect.com/science/article/abs/pii/S0006320721002251	empirical
BMA0066	Leontopithecus chrysomelas	Cacao, Cajá, Jackfruit, Palm, Ruber Tree	mammals	community	crop_perennial	forest	out-in_cu	(1) 15° 03' –15° 16' S, 39° 00'–39° 17' W (2) 14° 35'–14° 46' S, 39° 08'– 39° 17' W	State of Bahia	Multi-scale mammal responses to agroforestry landscapes in the Brazilian Atlantic Forest: the conservation value of forest and traditional shade plantations	PBMA001	Ferreira, Aluane Silva, Carlos A. Peres, Pavel Dodonov, and Camila Righetto Cassano	Agroforestry Systems	2020	The future of tropical forest biodiversity will largely depend on human-modified landscapes. We investigated how medium- to large-bodied mammals respond to factors at local (habitat type), intermediate (land use heterogeneity, forest cover and human population density) and large spatial scales (overall forest cover) in agroforestry landscapes. We surveyed mammals using camera traps in traditional…	https://link.springer.com/article/10.1007/s10457-020-00553-y	empirical
BMA0067	Leontopithecus chrysomelas	Cacao, Pasture	mammals	community	agroforestry	forest	inside_cu	15°4′–15°14′ S, 39°5′–39°22′ W	State of Bahia	Large Mammals in an Agroforestry Mosaic in the Brazilian Atlantic Forest	PBMA002	Cassano C.R., Barlow J., Pardini R.	Biotropica	2012	The forest-like characteristics of agroforestry systems create a unique opportunity to combine agricultural production with biodiversity conservation in human-modified tropical landscapes. The cacao-growing region in southern Bahia, Brazil, encompasses Atlantic forest remnants and large extensions of agroforests, locally known as cabrucas, and harbors several endemic large mammals. Based on the d…	10.1111/j.1744-7429.2012.00870.x	secondary_data
BMA0068	Leontopithecus chrysomelas	NE	mammals	assemblage	NA	NA	out-in_cu	NE	NE	Land-use changes lead to functional loss of terrestrial mammals in a Neotropical rainforest	PBMA027	Magioli, Marcelo, Katia Maria Paschoaletto Micchi de Barros, Adriano Garcia Chiarello, Mauro Galetti, Eleonore Zulnara Freire Setz, Adriano Pereira Paglia, Nerea Abrego, Milton Cezar Ribeiro, and Otso Ovaskainen	Perspectives in Ecology and Conservation	2021	Land-use changes are a main driver of modifications in tropical ecosystems, leading to the loss of species and ecological traits and affecting key ecological functions. Although much attention has been given to predict the effects of species loss on ecological processes, information on the large-scale effects of land-use changes over ecological functions is scarce. Here, we detected erosion in th…	https://www.sciencedirect.com/science/article/pii/S2530064421000213	modelling
BMA0069	Leontopithecus chrysomelas	Cacao, Eucalyptus, Ruber Tree, Pasture	mammals	community	agroforestry	forest	out-in_cu	-15.7758333333333,-39.5047222222222;-15.7325,-39.3766666666667;-15.7908333333333,-39.3688888888889;-15.8138888888889,-39.2452777777778;-15.8683333333333,-39.3547222222222;-15.9561111111111,-39.3172222222222;-15.9077777777778,-39.2275;-15.1569444444444,-39.2263888888889;-15.3344444444444,-39.1972222222222;-15.2475,-39.16;-15.3466666666667,-39.0483333333333;-15.2511111111111,-39.0875;-15.8497222222…	State of Bahia	The role of protected and unprotected forest remnants for mammal conservation in a megadiverse Neotropical hotspot	PBMA041	Magioli, Marcelo, Elaine Rios, Maira Benchimol, Diogo Cavenague Casanova, Aluane Silva Ferreira, Joedison Rocha, Fabiano Rodrigues de Melo et al.	Biological Conservation	2021	The Brazilian Atlantic Forest of Southern Bahia is a megadiverse region given its remarkable number of species and endemism. Despite being a priority region for biodiversity conservation, the role of protected and unprotected forest remnants for long-term species conservation is unknown. Here, we unveil the main patterns of occurrence and distribution of medium- and large-sized mammals in remnant…	https://www.sciencedirect.com/science/article/abs/pii/S0006320721002251	empirical
BMA0070	Leopardus guttulus	NE	mammals	assemblage	NA	NA	out-in_cu	NE	NE	Land-use changes lead to functional loss of terrestrial mammals in a Neotropical rainforest	PBMA027	Magioli, Marcelo, Katia Maria Paschoaletto Micchi de Barros, Adriano Garcia Chiarello, Mauro Galetti, Eleonore Zulnara Freire Setz, Adriano Pereira Paglia, Nerea Abrego, Milton Cezar Ribeiro, and Otso Ovaskainen	Perspectives in Ecology and Conservation	2021	Land-use changes are a main driver of modifications in tropical ecosystems, leading to the loss of species and ecological traits and affecting key ecological functions. Although much attention has been given to predict the effects of species loss on ecological processes, information on the large-scale effects of land-use changes over ecological functions is scarce. Here, we detected erosion in th…	https://www.sciencedirect.com/science/article/pii/S2530064421000213	modelling
BMA0071	Leopardus guttulus	Cacao, Eucalyptus, Ruber Tree, Pasture	mammals	community	agroforestry	forest	out-in_cu	-15.7758333333333,-39.5047222222222;-15.7325,-39.3766666666667;-15.7908333333333,-39.3688888888889;-15.8138888888889,-39.2452777777778;-15.8683333333333,-39.3547222222222;-15.9561111111111,-39.3172222222222;-15.9077777777778,-39.2275;-15.1569444444444,-39.2263888888889;-15.3344444444444,-39.1972222222222;-15.2475,-39.16;-15.3466666666667,-39.0483333333333;-15.2511111111111,-39.0875;-15.8497222222…	State of Bahia	The role of protected and unprotected forest remnants for mammal conservation in a megadiverse Neotropical hotspot	PBMA041	Magioli, Marcelo, Elaine Rios, Maira Benchimol, Diogo Cavenague Casanova, Aluane Silva Ferreira, Joedison Rocha, Fabiano Rodrigues de Melo et al.	Biological Conservation	2021	The Brazilian Atlantic Forest of Southern Bahia is a megadiverse region given its remarkable number of species and endemism. Despite being a priority region for biodiversity conservation, the role of protected and unprotected forest remnants for long-term species conservation is unknown. Here, we unveil the main patterns of occurrence and distribution of medium- and large-sized mammals in remnant…	https://www.sciencedirect.com/science/article/abs/pii/S0006320721002251	empirical
BMA0072	Leopardus pardalis	NE	mammals	assemblage	NA	NA	out-in_cu	NE	NE	Land-use changes lead to functional loss of terrestrial mammals in a Neotropical rainforest	PBMA027	Magioli, Marcelo, Katia Maria Paschoaletto Micchi de Barros, Adriano Garcia Chiarello, Mauro Galetti, Eleonore Zulnara Freire Setz, Adriano Pereira Paglia, Nerea Abrego, Milton Cezar Ribeiro, and Otso Ovaskainen	Perspectives in Ecology and Conservation	2021	Land-use changes are a main driver of modifications in tropical ecosystems, leading to the loss of species and ecological traits and affecting key ecological functions. Although much attention has been given to predict the effects of species loss on ecological processes, information on the large-scale effects of land-use changes over ecological functions is scarce. Here, we detected erosion in th…	https://www.sciencedirect.com/science/article/pii/S2530064421000213	modelling
BMA0073	Leopardus pardalis	Cacao, Eucalyptus, Ruber Tree, Pasture	mammals	community	agroforestry	forest	out-in_cu	-15.7758333333333,-39.5047222222222;-15.7325,-39.3766666666667;-15.7908333333333,-39.3688888888889;-15.8138888888889,-39.2452777777778;-15.8683333333333,-39.3547222222222;-15.9561111111111,-39.3172222222222;-15.9077777777778,-39.2275;-15.1569444444444,-39.2263888888889;-15.3344444444444,-39.1972222222222;-15.2475,-39.16;-15.3466666666667,-39.0483333333333;-15.2511111111111,-39.0875;-15.8497222222…	State of Bahia	The role of protected and unprotected forest remnants for mammal conservation in a megadiverse Neotropical hotspot	PBMA041	Magioli, Marcelo, Elaine Rios, Maira Benchimol, Diogo Cavenague Casanova, Aluane Silva Ferreira, Joedison Rocha, Fabiano Rodrigues de Melo et al.	Biological Conservation	2021	The Brazilian Atlantic Forest of Southern Bahia is a megadiverse region given its remarkable number of species and endemism. Despite being a priority region for biodiversity conservation, the role of protected and unprotected forest remnants for long-term species conservation is unknown. Here, we unveil the main patterns of occurrence and distribution of medium- and large-sized mammals in remnant…	https://www.sciencedirect.com/science/article/abs/pii/S0006320721002251	empirical
BMA0074	Leopardus sp	Cacao, Eucalyptus, Ruber Tree, Pasture	mammals	community	agroforestry	forest	out-in_cu	-15.7758333333333,-39.5047222222222;-15.7325,-39.3766666666667;-15.7908333333333,-39.3688888888889;-15.8138888888889,-39.2452777777778;-15.8683333333333,-39.3547222222222;-15.9561111111111,-39.3172222222222;-15.9077777777778,-39.2275;-15.1569444444444,-39.2263888888889;-15.3344444444444,-39.1972222222222;-15.2475,-39.16;-15.3466666666667,-39.0483333333333;-15.2511111111111,-39.0875;-15.8497222222…	State of Bahia	The role of protected and unprotected forest remnants for mammal conservation in a megadiverse Neotropical hotspot	PBMA041	Magioli, Marcelo, Elaine Rios, Maira Benchimol, Diogo Cavenague Casanova, Aluane Silva Ferreira, Joedison Rocha, Fabiano Rodrigues de Melo et al.	Biological Conservation	2021	The Brazilian Atlantic Forest of Southern Bahia is a megadiverse region given its remarkable number of species and endemism. Despite being a priority region for biodiversity conservation, the role of protected and unprotected forest remnants for long-term species conservation is unknown. Here, we unveil the main patterns of occurrence and distribution of medium- and large-sized mammals in remnant…	https://www.sciencedirect.com/science/article/abs/pii/S0006320721002251	empirical
BMA0075	Leopardus wiedii	NE	mammals	assemblage	NA	NA	out-in_cu	NE	NE	Land-use changes lead to functional loss of terrestrial mammals in a Neotropical rainforest	PBMA027	Magioli, Marcelo, Katia Maria Paschoaletto Micchi de Barros, Adriano Garcia Chiarello, Mauro Galetti, Eleonore Zulnara Freire Setz, Adriano Pereira Paglia, Nerea Abrego, Milton Cezar Ribeiro, and Otso Ovaskainen	Perspectives in Ecology and Conservation	2021	Land-use changes are a main driver of modifications in tropical ecosystems, leading to the loss of species and ecological traits and affecting key ecological functions. Although much attention has been given to predict the effects of species loss on ecological processes, information on the large-scale effects of land-use changes over ecological functions is scarce. Here, we detected erosion in th…	https://www.sciencedirect.com/science/article/pii/S2530064421000213	modelling
BMA0076	Leopardus wiedii	Cacao, Eucalyptus, Ruber Tree, Pasture	mammals	community	agroforestry	forest	out-in_cu	-15.7758333333333,-39.5047222222222;-15.7325,-39.3766666666667;-15.7908333333333,-39.3688888888889;-15.8138888888889,-39.2452777777778;-15.8683333333333,-39.3547222222222;-15.9561111111111,-39.3172222222222;-15.9077777777778,-39.2275;-15.1569444444444,-39.2263888888889;-15.3344444444444,-39.1972222222222;-15.2475,-39.16;-15.3466666666667,-39.0483333333333;-15.2511111111111,-39.0875;-15.8497222222…	State of Bahia	The role of protected and unprotected forest remnants for mammal conservation in a megadiverse Neotropical hotspot	PBMA041	Magioli, Marcelo, Elaine Rios, Maira Benchimol, Diogo Cavenague Casanova, Aluane Silva Ferreira, Joedison Rocha, Fabiano Rodrigues de Melo et al.	Biological Conservation	2021	The Brazilian Atlantic Forest of Southern Bahia is a megadiverse region given its remarkable number of species and endemism. Despite being a priority region for biodiversity conservation, the role of protected and unprotected forest remnants for long-term species conservation is unknown. Here, we unveil the main patterns of occurrence and distribution of medium- and large-sized mammals in remnant…	https://www.sciencedirect.com/science/article/abs/pii/S0006320721002251	empirical
BMA0077	Lepus europaeus	Cacao, Eucalyptus, Ruber Tree, Pasture	mammals	community	agroforestry	forest	out-in_cu	-15.7758333333333,-39.5047222222222;-15.7325,-39.3766666666667;-15.7908333333333,-39.3688888888889;-15.8138888888889,-39.2452777777778;-15.8683333333333,-39.3547222222222;-15.9561111111111,-39.3172222222222;-15.9077777777778,-39.2275;-15.1569444444444,-39.2263888888889;-15.3344444444444,-39.1972222222222;-15.2475,-39.16;-15.3466666666667,-39.0483333333333;-15.2511111111111,-39.0875;-15.8497222222…	State of Bahia	The role of protected and unprotected forest remnants for mammal conservation in a megadiverse Neotropical hotspot	PBMA041	Magioli, Marcelo, Elaine Rios, Maira Benchimol, Diogo Cavenague Casanova, Aluane Silva Ferreira, Joedison Rocha, Fabiano Rodrigues de Melo et al.	Biological Conservation	2021	The Brazilian Atlantic Forest of Southern Bahia is a megadiverse region given its remarkable number of species and endemism. Despite being a priority region for biodiversity conservation, the role of protected and unprotected forest remnants for long-term species conservation is unknown. Here, we unveil the main patterns of occurrence and distribution of medium- and large-sized mammals in remnant…	https://www.sciencedirect.com/science/article/abs/pii/S0006320721002251	empirical
BMA0078	Lontra longicaudis	NE	mammals	assemblage	NA	NA	out-in_cu	NE	NE	Land-use changes lead to functional loss of terrestrial mammals in a Neotropical rainforest	PBMA027	Magioli, Marcelo, Katia Maria Paschoaletto Micchi de Barros, Adriano Garcia Chiarello, Mauro Galetti, Eleonore Zulnara Freire Setz, Adriano Pereira Paglia, Nerea Abrego, Milton Cezar Ribeiro, and Otso Ovaskainen	Perspectives in Ecology and Conservation	2021	Land-use changes are a main driver of modifications in tropical ecosystems, leading to the loss of species and ecological traits and affecting key ecological functions. Although much attention has been given to predict the effects of species loss on ecological processes, information on the large-scale effects of land-use changes over ecological functions is scarce. Here, we detected erosion in th…	https://www.sciencedirect.com/science/article/pii/S2530064421000213	modelling
BMA0079	Lontra longicaudis	Cacao, Eucalyptus, Ruber Tree, Pasture	mammals	community	agroforestry	forest	out-in_cu	-15.7758333333333,-39.5047222222222;-15.7325,-39.3766666666667;-15.7908333333333,-39.3688888888889;-15.8138888888889,-39.2452777777778;-15.8683333333333,-39.3547222222222;-15.9561111111111,-39.3172222222222;-15.9077777777778,-39.2275;-15.1569444444444,-39.2263888888889;-15.3344444444444,-39.1972222222222;-15.2475,-39.16;-15.3466666666667,-39.0483333333333;-15.2511111111111,-39.0875;-15.8497222222…	State of Bahia	The role of protected and unprotected forest remnants for mammal conservation in a megadiverse Neotropical hotspot	PBMA041	Magioli, Marcelo, Elaine Rios, Maira Benchimol, Diogo Cavenague Casanova, Aluane Silva Ferreira, Joedison Rocha, Fabiano Rodrigues de Melo et al.	Biological Conservation	2021	The Brazilian Atlantic Forest of Southern Bahia is a megadiverse region given its remarkable number of species and endemism. Despite being a priority region for biodiversity conservation, the role of protected and unprotected forest remnants for long-term species conservation is unknown. Here, we unveil the main patterns of occurrence and distribution of medium- and large-sized mammals in remnant…	https://www.sciencedirect.com/science/article/abs/pii/S0006320721002251	empirical
BMA0080	Marmosops incanus	Coffee, Pasture	small mammals	community	crop_perennial	forest	outside_cu	20°53'57.1"S, 44°50'11.5''W	Santo Antonio do Amparo, Minas Gerais	A small mammal community in a forest fragment, vegetation corridor and coffee matrix system in the brazilian atlantic forest	PBMA020	Rocha M.F., Passamani M., Louzada J.	PLoS One	2011	The objective of our work was to verify the value of the vegetation corridor in the conservation of small mammals in fragmented tropical landscapes, using a model system in the southeastern Minas Gerais. We evaluated and compared the composition and structure of small mammals in a vegetation corridor, forest fragments and a coffee matrix. A total of 15 species were recorded, and the highest speci…	10.1371/journal.pone.0023312	empirical
BMA0081	Mazama americana	NE	mammals	assemblage	NA	NA	out-in_cu	NE	NE	Land-use changes lead to functional loss of terrestrial mammals in a Neotropical rainforest	PBMA027	Magioli, Marcelo, Katia Maria Paschoaletto Micchi de Barros, Adriano Garcia Chiarello, Mauro Galetti, Eleonore Zulnara Freire Setz, Adriano Pereira Paglia, Nerea Abrego, Milton Cezar Ribeiro, and Otso Ovaskainen	Perspectives in Ecology and Conservation	2021	Land-use changes are a main driver of modifications in tropical ecosystems, leading to the loss of species and ecological traits and affecting key ecological functions. Although much attention has been given to predict the effects of species loss on ecological processes, information on the large-scale effects of land-use changes over ecological functions is scarce. Here, we detected erosion in th…	https://www.sciencedirect.com/science/article/pii/S2530064421000213	modelling
BMA0082	Mazama gouazoubira	NE	mammals	assemblage	NA	NA	out-in_cu	NE	NE	Land-use changes lead to functional loss of terrestrial mammals in a Neotropical rainforest	PBMA027	Magioli, Marcelo, Katia Maria Paschoaletto Micchi de Barros, Adriano Garcia Chiarello, Mauro Galetti, Eleonore Zulnara Freire Setz, Adriano Pereira Paglia, Nerea Abrego, Milton Cezar Ribeiro, and Otso Ovaskainen	Perspectives in Ecology and Conservation	2021	Land-use changes are a main driver of modifications in tropical ecosystems, leading to the loss of species and ecological traits and affecting key ecological functions. Although much attention has been given to predict the effects of species loss on ecological processes, information on the large-scale effects of land-use changes over ecological functions is scarce. Here, we detected erosion in th…	https://www.sciencedirect.com/science/article/pii/S2530064421000213	modelling
BMA0083	Mazama gouazoubira	Cacao, Eucalyptus, Ruber Tree, Pasture	mammals	community	agroforestry	forest	out-in_cu	-15.7758333333333,-39.5047222222222;-15.7325,-39.3766666666667;-15.7908333333333,-39.3688888888889;-15.8138888888889,-39.2452777777778;-15.8683333333333,-39.3547222222222;-15.9561111111111,-39.3172222222222;-15.9077777777778,-39.2275;-15.1569444444444,-39.2263888888889;-15.3344444444444,-39.1972222222222;-15.2475,-39.16;-15.3466666666667,-39.0483333333333;-15.2511111111111,-39.0875;-15.8497222222…	State of Bahia	The role of protected and unprotected forest remnants for mammal conservation in a megadiverse Neotropical hotspot	PBMA041	Magioli, Marcelo, Elaine Rios, Maira Benchimol, Diogo Cavenague Casanova, Aluane Silva Ferreira, Joedison Rocha, Fabiano Rodrigues de Melo et al.	Biological Conservation	2021	The Brazilian Atlantic Forest of Southern Bahia is a megadiverse region given its remarkable number of species and endemism. Despite being a priority region for biodiversity conservation, the role of protected and unprotected forest remnants for long-term species conservation is unknown. Here, we unveil the main patterns of occurrence and distribution of medium- and large-sized mammals in remnant…	https://www.sciencedirect.com/science/article/abs/pii/S0006320721002251	empirical
BMA0084	Mazama sp	Cacao, Pasture	mammals	community	agroforestry	forest	inside_cu	15°4′–15°14′ S, 39°5′–39°22′ W	State of Bahia	Large Mammals in an Agroforestry Mosaic in the Brazilian Atlantic Forest	PBMA002	Cassano C.R., Barlow J., Pardini R.	Biotropica	2012	The forest-like characteristics of agroforestry systems create a unique opportunity to combine agricultural production with biodiversity conservation in human-modified tropical landscapes. The cacao-growing region in southern Bahia, Brazil, encompasses Atlantic forest remnants and large extensions of agroforests, locally known as cabrucas, and harbors several endemic large mammals. Based on the d…	10.1111/j.1744-7429.2012.00870.x	secondary_data
BMA0085	Mazama sp	Cacao, Eucalyptus, Ruber Tree, Pasture	mammals	community	agroforestry	forest	out-in_cu	-15.7758333333333,-39.5047222222222;-15.7325,-39.3766666666667;-15.7908333333333,-39.3688888888889;-15.8138888888889,-39.2452777777778;-15.8683333333333,-39.3547222222222;-15.9561111111111,-39.3172222222222;-15.9077777777778,-39.2275;-15.1569444444444,-39.2263888888889;-15.3344444444444,-39.1972222222222;-15.2475,-39.16;-15.3466666666667,-39.0483333333333;-15.2511111111111,-39.0875;-15.8497222222…	State of Bahia	The role of protected and unprotected forest remnants for mammal conservation in a megadiverse Neotropical hotspot	PBMA041	Magioli, Marcelo, Elaine Rios, Maira Benchimol, Diogo Cavenague Casanova, Aluane Silva Ferreira, Joedison Rocha, Fabiano Rodrigues de Melo et al.	Biological Conservation	2021	The Brazilian Atlantic Forest of Southern Bahia is a megadiverse region given its remarkable number of species and endemism. Despite being a priority region for biodiversity conservation, the role of protected and unprotected forest remnants for long-term species conservation is unknown. Here, we unveil the main patterns of occurrence and distribution of medium- and large-sized mammals in remnant…	https://www.sciencedirect.com/science/article/abs/pii/S0006320721002251	empirical
BMA0086	Monodelphis americana	Coffee, Pasture	small mammals	community	crop_perennial	forest	outside_cu	20°53'57.1"S, 44°50'11.5''W	Santo Antonio do Amparo, Minas Gerais	A small mammal community in a forest fragment, vegetation corridor and coffee matrix system in the brazilian atlantic forest	PBMA020	Rocha M.F., Passamani M., Louzada J.	PLoS One	2011	The objective of our work was to verify the value of the vegetation corridor in the conservation of small mammals in fragmented tropical landscapes, using a model system in the southeastern Minas Gerais. We evaluated and compared the composition and structure of small mammals in a vegetation corridor, forest fragments and a coffee matrix. A total of 15 species were recorded, and the highest speci…	10.1371/journal.pone.0023312	empirical
BMA0087	Monodelphis iheringi	Coffee, Pasture	small mammals	community	crop_perennial	forest	outside_cu	20°53'57.1"S, 44°50'11.5''W	Santo Antonio do Amparo, Minas Gerais	A small mammal community in a forest fragment, vegetation corridor and coffee matrix system in the brazilian atlantic forest	PBMA020	Rocha M.F., Passamani M., Louzada J.	PLoS One	2011	The objective of our work was to verify the value of the vegetation corridor in the conservation of small mammals in fragmented tropical landscapes, using a model system in the southeastern Minas Gerais. We evaluated and compared the composition and structure of small mammals in a vegetation corridor, forest fragments and a coffee matrix. A total of 15 species were recorded, and the highest speci…	10.1371/journal.pone.0023312	empirical
BMA0088	Myrmecophaga tridactyla	NE	mammals	assemblage	NA	NA	out-in_cu	NE	NE	Land-use changes lead to functional loss of terrestrial mammals in a Neotropical rainforest	PBMA027	Magioli, Marcelo, Katia Maria Paschoaletto Micchi de Barros, Adriano Garcia Chiarello, Mauro Galetti, Eleonore Zulnara Freire Setz, Adriano Pereira Paglia, Nerea Abrego, Milton Cezar Ribeiro, and Otso Ovaskainen	Perspectives in Ecology and Conservation	2021	Land-use changes are a main driver of modifications in tropical ecosystems, leading to the loss of species and ecological traits and affecting key ecological functions. Although much attention has been given to predict the effects of species loss on ecological processes, information on the large-scale effects of land-use changes over ecological functions is scarce. Here, we detected erosion in th…	https://www.sciencedirect.com/science/article/pii/S2530064421000213	modelling
BMA0089	Myrmecophaga tridactyla	Cacao, Eucalyptus, Ruber Tree, Pasture	mammals	community	agroforestry	forest	out-in_cu	-15.7758333333333,-39.5047222222222;-15.7325,-39.3766666666667;-15.7908333333333,-39.3688888888889;-15.8138888888889,-39.2452777777778;-15.8683333333333,-39.3547222222222;-15.9561111111111,-39.3172222222222;-15.9077777777778,-39.2275;-15.1569444444444,-39.2263888888889;-15.3344444444444,-39.1972222222222;-15.2475,-39.16;-15.3466666666667,-39.0483333333333;-15.2511111111111,-39.0875;-15.8497222222…	State of Bahia	The role of protected and unprotected forest remnants for mammal conservation in a megadiverse Neotropical hotspot	PBMA041	Magioli, Marcelo, Elaine Rios, Maira Benchimol, Diogo Cavenague Casanova, Aluane Silva Ferreira, Joedison Rocha, Fabiano Rodrigues de Melo et al.	Biological Conservation	2021	The Brazilian Atlantic Forest of Southern Bahia is a megadiverse region given its remarkable number of species and endemism. Despite being a priority region for biodiversity conservation, the role of protected and unprotected forest remnants for long-term species conservation is unknown. Here, we unveil the main patterns of occurrence and distribution of medium- and large-sized mammals in remnant…	https://www.sciencedirect.com/science/article/abs/pii/S0006320721002251	empirical
BMA0090	Nasua nasua	Cacao, Pasture	mammals	community	agroforestry	forest	inside_cu	15°4′–15°14′ S, 39°5′–39°22′ W	State of Bahia	Large Mammals in an Agroforestry Mosaic in the Brazilian Atlantic Forest	PBMA002	Cassano C.R., Barlow J., Pardini R.	Biotropica	2012	The forest-like characteristics of agroforestry systems create a unique opportunity to combine agricultural production with biodiversity conservation in human-modified tropical landscapes. The cacao-growing region in southern Bahia, Brazil, encompasses Atlantic forest remnants and large extensions of agroforests, locally known as cabrucas, and harbors several endemic large mammals. Based on the d…	10.1111/j.1744-7429.2012.00870.x	secondary_data
BMA0091	Nasua nasua	NE	mammals	assemblage	NA	NA	out-in_cu	NE	NE	Land-use changes lead to functional loss of terrestrial mammals in a Neotropical rainforest	PBMA027	Magioli, Marcelo, Katia Maria Paschoaletto Micchi de Barros, Adriano Garcia Chiarello, Mauro Galetti, Eleonore Zulnara Freire Setz, Adriano Pereira Paglia, Nerea Abrego, Milton Cezar Ribeiro, and Otso Ovaskainen	Perspectives in Ecology and Conservation	2021	Land-use changes are a main driver of modifications in tropical ecosystems, leading to the loss of species and ecological traits and affecting key ecological functions. Although much attention has been given to predict the effects of species loss on ecological processes, information on the large-scale effects of land-use changes over ecological functions is scarce. Here, we detected erosion in th…	https://www.sciencedirect.com/science/article/pii/S2530064421000213	modelling
BMA0092	Nasua nasua	Cacao, Eucalyptus, Ruber Tree, Pasture	mammals	community	agroforestry	forest	out-in_cu	-15.7758333333333,-39.5047222222222;-15.7325,-39.3766666666667;-15.7908333333333,-39.3688888888889;-15.8138888888889,-39.2452777777778;-15.8683333333333,-39.3547222222222;-15.9561111111111,-39.3172222222222;-15.9077777777778,-39.2275;-15.1569444444444,-39.2263888888889;-15.3344444444444,-39.1972222222222;-15.2475,-39.16;-15.3466666666667,-39.0483333333333;-15.2511111111111,-39.0875;-15.8497222222…	State of Bahia	The role of protected and unprotected forest remnants for mammal conservation in a megadiverse Neotropical hotspot	PBMA041	Magioli, Marcelo, Elaine Rios, Maira Benchimol, Diogo Cavenague Casanova, Aluane Silva Ferreira, Joedison Rocha, Fabiano Rodrigues de Melo et al.	Biological Conservation	2021	The Brazilian Atlantic Forest of Southern Bahia is a megadiverse region given its remarkable number of species and endemism. Despite being a priority region for biodiversity conservation, the role of protected and unprotected forest remnants for long-term species conservation is unknown. Here, we unveil the main patterns of occurrence and distribution of medium- and large-sized mammals in remnant…	https://www.sciencedirect.com/science/article/abs/pii/S0006320721002251	empirical
BMA0093	Nectomys squamipes	Coffee, Pasture	small mammals	community	crop_perennial	forest	outside_cu	20°53'57.1"S, 44°50'11.5''W	Santo Antonio do Amparo, Minas Gerais	A small mammal community in a forest fragment, vegetation corridor and coffee matrix system in the brazilian atlantic forest	PBMA020	Rocha M.F., Passamani M., Louzada J.	PLoS One	2011	The objective of our work was to verify the value of the vegetation corridor in the conservation of small mammals in fragmented tropical landscapes, using a model system in the southeastern Minas Gerais. We evaluated and compared the composition and structure of small mammals in a vegetation corridor, forest fragments and a coffee matrix. A total of 15 species were recorded, and the highest speci…	10.1371/journal.pone.0023312	empirical
BMA0094	Oligoryzomys nigripes	Coffee, Pasture	small mammals	community	crop_perennial	forest	outside_cu	20°53'57.1"S, 44°50'11.5''W	Santo Antonio do Amparo, Minas Gerais	A small mammal community in a forest fragment, vegetation corridor and coffee matrix system in the brazilian atlantic forest	PBMA020	Rocha M.F., Passamani M., Louzada J.	PLoS One	2011	The objective of our work was to verify the value of the vegetation corridor in the conservation of small mammals in fragmented tropical landscapes, using a model system in the southeastern Minas Gerais. We evaluated and compared the composition and structure of small mammals in a vegetation corridor, forest fragments and a coffee matrix. A total of 15 species were recorded, and the highest speci…	10.1371/journal.pone.0023312	empirical
BMA0095	Oxymycterus delator	Coffee, Pasture	small mammals	community	crop_perennial	forest	outside_cu	20°53'57.1"S, 44°50'11.5''W	Santo Antonio do Amparo, Minas Gerais	A small mammal community in a forest fragment, vegetation corridor and coffee matrix system in the brazilian atlantic forest	PBMA020	Rocha M.F., Passamani M., Louzada J.	PLoS One	2011	The objective of our work was to verify the value of the vegetation corridor in the conservation of small mammals in fragmented tropical landscapes, using a model system in the southeastern Minas Gerais. We evaluated and compared the composition and structure of small mammals in a vegetation corridor, forest fragments and a coffee matrix. A total of 15 species were recorded, and the highest speci…	10.1371/journal.pone.0023312	empirical
BMA0096	Panthera onca	NE	mammals	assemblage	NA	NA	out-in_cu	NE	NE	Land-use changes lead to functional loss of terrestrial mammals in a Neotropical rainforest	PBMA027	Magioli, Marcelo, Katia Maria Paschoaletto Micchi de Barros, Adriano Garcia Chiarello, Mauro Galetti, Eleonore Zulnara Freire Setz, Adriano Pereira Paglia, Nerea Abrego, Milton Cezar Ribeiro, and Otso Ovaskainen	Perspectives in Ecology and Conservation	2021	Land-use changes are a main driver of modifications in tropical ecosystems, leading to the loss of species and ecological traits and affecting key ecological functions. Although much attention has been given to predict the effects of species loss on ecological processes, information on the large-scale effects of land-use changes over ecological functions is scarce. Here, we detected erosion in th…	https://www.sciencedirect.com/science/article/pii/S2530064421000213	modelling
BMA0097	Panthera onca	Cacao, Eucalyptus, Ruber Tree, Pasture	mammals	community	agroforestry	forest	out-in_cu	-15.7758333333333,-39.5047222222222;-15.7325,-39.3766666666667;-15.7908333333333,-39.3688888888889;-15.8138888888889,-39.2452777777778;-15.8683333333333,-39.3547222222222;-15.9561111111111,-39.3172222222222;-15.9077777777778,-39.2275;-15.1569444444444,-39.2263888888889;-15.3344444444444,-39.1972222222222;-15.2475,-39.16;-15.3466666666667,-39.0483333333333;-15.2511111111111,-39.0875;-15.8497222222…	State of Bahia	The role of protected and unprotected forest remnants for mammal conservation in a megadiverse Neotropical hotspot	PBMA041	Magioli, Marcelo, Elaine Rios, Maira Benchimol, Diogo Cavenague Casanova, Aluane Silva Ferreira, Joedison Rocha, Fabiano Rodrigues de Melo et al.	Biological Conservation	2021	The Brazilian Atlantic Forest of Southern Bahia is a megadiverse region given its remarkable number of species and endemism. Despite being a priority region for biodiversity conservation, the role of protected and unprotected forest remnants for long-term species conservation is unknown. Here, we unveil the main patterns of occurrence and distribution of medium- and large-sized mammals in remnant…	https://www.sciencedirect.com/science/article/abs/pii/S0006320721002251	empirical
BMA0098	Pecari tajacu	Cacao, Cajá, Jackfruit, Palm, Ruber Tree	mammals	community	crop_perennial	forest	out-in_cu	(1) 15° 03' –15° 16' S, 39° 00'–39° 17' W (2) 14° 35'–14° 46' S, 39° 08'– 39° 17' W	State of Bahia	Multi-scale mammal responses to agroforestry landscapes in the Brazilian Atlantic Forest: the conservation value of forest and traditional shade plantations	PBMA001	Ferreira, Aluane Silva, Carlos A. Peres, Pavel Dodonov, and Camila Righetto Cassano	Agroforestry Systems	2020	The future of tropical forest biodiversity will largely depend on human-modified landscapes. We investigated how medium- to large-bodied mammals respond to factors at local (habitat type), intermediate (land use heterogeneity, forest cover and human population density) and large spatial scales (overall forest cover) in agroforestry landscapes. We surveyed mammals using camera traps in traditional…	https://link.springer.com/article/10.1007/s10457-020-00553-y	empirical
BMA0099	Pecari tajacu	NE	mammals	assemblage	NA	NA	out-in_cu	NE	NE	Land-use changes lead to functional loss of terrestrial mammals in a Neotropical rainforest	PBMA027	Magioli, Marcelo, Katia Maria Paschoaletto Micchi de Barros, Adriano Garcia Chiarello, Mauro Galetti, Eleonore Zulnara Freire Setz, Adriano Pereira Paglia, Nerea Abrego, Milton Cezar Ribeiro, and Otso Ovaskainen	Perspectives in Ecology and Conservation	2021	Land-use changes are a main driver of modifications in tropical ecosystems, leading to the loss of species and ecological traits and affecting key ecological functions. Although much attention has been given to predict the effects of species loss on ecological processes, information on the large-scale effects of land-use changes over ecological functions is scarce. Here, we detected erosion in th…	https://www.sciencedirect.com/science/article/pii/S2530064421000213	modelling
BMA0100	Potos flavus	Cacao, Cajá, Jackfruit, Palm, Ruber Tree	mammals	community	crop_perennial	forest	out-in_cu	(1) 15° 03' –15° 16' S, 39° 00'–39° 17' W (2) 14° 35'–14° 46' S, 39° 08'– 39° 17' W	State of Bahia	Multi-scale mammal responses to agroforestry landscapes in the Brazilian Atlantic Forest: the conservation value of forest and traditional shade plantations	PBMA001	Ferreira, Aluane Silva, Carlos A. Peres, Pavel Dodonov, and Camila Righetto Cassano	Agroforestry Systems	2020	The future of tropical forest biodiversity will largely depend on human-modified landscapes. We investigated how medium- to large-bodied mammals respond to factors at local (habitat type), intermediate (land use heterogeneity, forest cover and human population density) and large spatial scales (overall forest cover) in agroforestry landscapes. We surveyed mammals using camera traps in traditional…	https://link.springer.com/article/10.1007/s10457-020-00553-y	empirical
BMA0101	Potos flavus	NE	mammals	assemblage	NA	NA	out-in_cu	NE	NE	Land-use changes lead to functional loss of terrestrial mammals in a Neotropical rainforest	PBMA027	Magioli, Marcelo, Katia Maria Paschoaletto Micchi de Barros, Adriano Garcia Chiarello, Mauro Galetti, Eleonore Zulnara Freire Setz, Adriano Pereira Paglia, Nerea Abrego, Milton Cezar Ribeiro, and Otso Ovaskainen	Perspectives in Ecology and Conservation	2021	Land-use changes are a main driver of modifications in tropical ecosystems, leading to the loss of species and ecological traits and affecting key ecological functions. Although much attention has been given to predict the effects of species loss on ecological processes, information on the large-scale effects of land-use changes over ecological functions is scarce. Here, we detected erosion in th…	https://www.sciencedirect.com/science/article/pii/S2530064421000213	modelling
BMA0102	Potos flavus	Cacao, Eucalyptus, Ruber Tree, Pasture	mammals	community	agroforestry	forest	out-in_cu	-15.7758333333333,-39.5047222222222;-15.7325,-39.3766666666667;-15.7908333333333,-39.3688888888889;-15.8138888888889,-39.2452777777778;-15.8683333333333,-39.3547222222222;-15.9561111111111,-39.3172222222222;-15.9077777777778,-39.2275;-15.1569444444444,-39.2263888888889;-15.3344444444444,-39.1972222222222;-15.2475,-39.16;-15.3466666666667,-39.0483333333333;-15.2511111111111,-39.0875;-15.8497222222…	State of Bahia	The role of protected and unprotected forest remnants for mammal conservation in a megadiverse Neotropical hotspot	PBMA041	Magioli, Marcelo, Elaine Rios, Maira Benchimol, Diogo Cavenague Casanova, Aluane Silva Ferreira, Joedison Rocha, Fabiano Rodrigues de Melo et al.	Biological Conservation	2021	The Brazilian Atlantic Forest of Southern Bahia is a megadiverse region given its remarkable number of species and endemism. Despite being a priority region for biodiversity conservation, the role of protected and unprotected forest remnants for long-term species conservation is unknown. Here, we unveil the main patterns of occurrence and distribution of medium- and large-sized mammals in remnant…	https://www.sciencedirect.com/science/article/abs/pii/S0006320721002251	empirical
BMA0103	Priodontes maximus	NE	mammals	assemblage	NA	NA	out-in_cu	NE	NE	Land-use changes lead to functional loss of terrestrial mammals in a Neotropical rainforest	PBMA027	Magioli, Marcelo, Katia Maria Paschoaletto Micchi de Barros, Adriano Garcia Chiarello, Mauro Galetti, Eleonore Zulnara Freire Setz, Adriano Pereira Paglia, Nerea Abrego, Milton Cezar Ribeiro, and Otso Ovaskainen	Perspectives in Ecology and Conservation	2021	Land-use changes are a main driver of modifications in tropical ecosystems, leading to the loss of species and ecological traits and affecting key ecological functions. Although much attention has been given to predict the effects of species loss on ecological processes, information on the large-scale effects of land-use changes over ecological functions is scarce. Here, we detected erosion in th…	https://www.sciencedirect.com/science/article/pii/S2530064421000213	modelling
BMA0104	Priodontes maximus	Cacao, Eucalyptus, Ruber Tree, Pasture	mammals	community	agroforestry	forest	out-in_cu	-15.7758333333333,-39.5047222222222;-15.7325,-39.3766666666667;-15.7908333333333,-39.3688888888889;-15.8138888888889,-39.2452777777778;-15.8683333333333,-39.3547222222222;-15.9561111111111,-39.3172222222222;-15.9077777777778,-39.2275;-15.1569444444444,-39.2263888888889;-15.3344444444444,-39.1972222222222;-15.2475,-39.16;-15.3466666666667,-39.0483333333333;-15.2511111111111,-39.0875;-15.8497222222…	State of Bahia	The role of protected and unprotected forest remnants for mammal conservation in a megadiverse Neotropical hotspot	PBMA041	Magioli, Marcelo, Elaine Rios, Maira Benchimol, Diogo Cavenague Casanova, Aluane Silva Ferreira, Joedison Rocha, Fabiano Rodrigues de Melo et al.	Biological Conservation	2021	The Brazilian Atlantic Forest of Southern Bahia is a megadiverse region given its remarkable number of species and endemism. Despite being a priority region for biodiversity conservation, the role of protected and unprotected forest remnants for long-term species conservation is unknown. Here, we unveil the main patterns of occurrence and distribution of medium- and large-sized mammals in remnant…	https://www.sciencedirect.com/science/article/abs/pii/S0006320721002251	empirical
BMA0105	Procyon cancrivorus	Cacao, Cajá, Jackfruit, Palm, Ruber Tree	mammals	community	crop_perennial	forest	out-in_cu	(1) 15° 03' –15° 16' S, 39° 00'–39° 17' W (2) 14° 35'–14° 46' S, 39° 08'– 39° 17' W	State of Bahia	Multi-scale mammal responses to agroforestry landscapes in the Brazilian Atlantic Forest: the conservation value of forest and traditional shade plantations	PBMA001	Ferreira, Aluane Silva, Carlos A. Peres, Pavel Dodonov, and Camila Righetto Cassano	Agroforestry Systems	2020	The future of tropical forest biodiversity will largely depend on human-modified landscapes. We investigated how medium- to large-bodied mammals respond to factors at local (habitat type), intermediate (land use heterogeneity, forest cover and human population density) and large spatial scales (overall forest cover) in agroforestry landscapes. We surveyed mammals using camera traps in traditional…	https://link.springer.com/article/10.1007/s10457-020-00553-y	empirical
BMA0106	Procyon cancrivorus	Cacao, Pasture	mammals	community	agroforestry	forest	inside_cu	15°4′–15°14′ S, 39°5′–39°22′ W	State of Bahia	Large Mammals in an Agroforestry Mosaic in the Brazilian Atlantic Forest	PBMA002	Cassano C.R., Barlow J., Pardini R.	Biotropica	2012	The forest-like characteristics of agroforestry systems create a unique opportunity to combine agricultural production with biodiversity conservation in human-modified tropical landscapes. The cacao-growing region in southern Bahia, Brazil, encompasses Atlantic forest remnants and large extensions of agroforests, locally known as cabrucas, and harbors several endemic large mammals. Based on the d…	10.1111/j.1744-7429.2012.00870.x	secondary_data
BMA0107	Procyon cancrivorus	NE	mammals	assemblage	NA	NA	out-in_cu	NE	NE	Land-use changes lead to functional loss of terrestrial mammals in a Neotropical rainforest	PBMA027	Magioli, Marcelo, Katia Maria Paschoaletto Micchi de Barros, Adriano Garcia Chiarello, Mauro Galetti, Eleonore Zulnara Freire Setz, Adriano Pereira Paglia, Nerea Abrego, Milton Cezar Ribeiro, and Otso Ovaskainen	Perspectives in Ecology and Conservation	2021	Land-use changes are a main driver of modifications in tropical ecosystems, leading to the loss of species and ecological traits and affecting key ecological functions. Although much attention has been given to predict the effects of species loss on ecological processes, information on the large-scale effects of land-use changes over ecological functions is scarce. Here, we detected erosion in th…	https://www.sciencedirect.com/science/article/pii/S2530064421000213	modelling
BMA0108	Procyon cancrivorus	Cacao, Eucalyptus, Ruber Tree, Pasture	mammals	community	agroforestry	forest	out-in_cu	-15.7758333333333,-39.5047222222222;-15.7325,-39.3766666666667;-15.7908333333333,-39.3688888888889;-15.8138888888889,-39.2452777777778;-15.8683333333333,-39.3547222222222;-15.9561111111111,-39.3172222222222;-15.9077777777778,-39.2275;-15.1569444444444,-39.2263888888889;-15.3344444444444,-39.1972222222222;-15.2475,-39.16;-15.3466666666667,-39.0483333333333;-15.2511111111111,-39.0875;-15.8497222222…	State of Bahia	The role of protected and unprotected forest remnants for mammal conservation in a megadiverse Neotropical hotspot	PBMA041	Magioli, Marcelo, Elaine Rios, Maira Benchimol, Diogo Cavenague Casanova, Aluane Silva Ferreira, Joedison Rocha, Fabiano Rodrigues de Melo et al.	Biological Conservation	2021	The Brazilian Atlantic Forest of Southern Bahia is a megadiverse region given its remarkable number of species and endemism. Despite being a priority region for biodiversity conservation, the role of protected and unprotected forest remnants for long-term species conservation is unknown. Here, we unveil the main patterns of occurrence and distribution of medium- and large-sized mammals in remnant…	https://www.sciencedirect.com/science/article/abs/pii/S0006320721002251	empirical
BMA0109	Puma concolor	NE	mammals	assemblage	NA	NA	out-in_cu	NE	NE	Land-use changes lead to functional loss of terrestrial mammals in a Neotropical rainforest	PBMA027	Magioli, Marcelo, Katia Maria Paschoaletto Micchi de Barros, Adriano Garcia Chiarello, Mauro Galetti, Eleonore Zulnara Freire Setz, Adriano Pereira Paglia, Nerea Abrego, Milton Cezar Ribeiro, and Otso Ovaskainen	Perspectives in Ecology and Conservation	2021	Land-use changes are a main driver of modifications in tropical ecosystems, leading to the loss of species and ecological traits and affecting key ecological functions. Although much attention has been given to predict the effects of species loss on ecological processes, information on the large-scale effects of land-use changes over ecological functions is scarce. Here, we detected erosion in th…	https://www.sciencedirect.com/science/article/pii/S2530064421000213	modelling
BMA0110	Puma concolor	Cacao, Eucalyptus, Ruber Tree, Pasture	mammals	community	agroforestry	forest	out-in_cu	-15.7758333333333,-39.5047222222222;-15.7325,-39.3766666666667;-15.7908333333333,-39.3688888888889;-15.8138888888889,-39.2452777777778;-15.8683333333333,-39.3547222222222;-15.9561111111111,-39.3172222222222;-15.9077777777778,-39.2275;-15.1569444444444,-39.2263888888889;-15.3344444444444,-39.1972222222222;-15.2475,-39.16;-15.3466666666667,-39.0483333333333;-15.2511111111111,-39.0875;-15.8497222222…	State of Bahia	The role of protected and unprotected forest remnants for mammal conservation in a megadiverse Neotropical hotspot	PBMA041	Magioli, Marcelo, Elaine Rios, Maira Benchimol, Diogo Cavenague Casanova, Aluane Silva Ferreira, Joedison Rocha, Fabiano Rodrigues de Melo et al.	Biological Conservation	2021	The Brazilian Atlantic Forest of Southern Bahia is a megadiverse region given its remarkable number of species and endemism. Despite being a priority region for biodiversity conservation, the role of protected and unprotected forest remnants for long-term species conservation is unknown. Here, we unveil the main patterns of occurrence and distribution of medium- and large-sized mammals in remnant…	https://www.sciencedirect.com/science/article/abs/pii/S0006320721002251	empirical
BMA0111	Puma yagouaroundi	Cacao, Cajá, Jackfruit, Palm, Ruber Tree	mammals	community	crop_perennial	forest	out-in_cu	(1) 15° 03' –15° 16' S, 39° 00'–39° 17' W (2) 14° 35'–14° 46' S, 39° 08'– 39° 17' W	State of Bahia	Multi-scale mammal responses to agroforestry landscapes in the Brazilian Atlantic Forest: the conservation value of forest and traditional shade plantations	PBMA001	Ferreira, Aluane Silva, Carlos A. Peres, Pavel Dodonov, and Camila Righetto Cassano	Agroforestry Systems	2020	The future of tropical forest biodiversity will largely depend on human-modified landscapes. We investigated how medium- to large-bodied mammals respond to factors at local (habitat type), intermediate (land use heterogeneity, forest cover and human population density) and large spatial scales (overall forest cover) in agroforestry landscapes. We surveyed mammals using camera traps in traditional…	https://link.springer.com/article/10.1007/s10457-020-00553-y	empirical
BMA0112	Puma yagouaroundi	Cacao, Eucalyptus, Ruber Tree, Pasture	mammals	community	agroforestry	forest	out-in_cu	-15.7758333333333,-39.5047222222222;-15.7325,-39.3766666666667;-15.7908333333333,-39.3688888888889;-15.8138888888889,-39.2452777777778;-15.8683333333333,-39.3547222222222;-15.9561111111111,-39.3172222222222;-15.9077777777778,-39.2275;-15.1569444444444,-39.2263888888889;-15.3344444444444,-39.1972222222222;-15.2475,-39.16;-15.3466666666667,-39.0483333333333;-15.2511111111111,-39.0875;-15.8497222222…	State of Bahia	The role of protected and unprotected forest remnants for mammal conservation in a megadiverse Neotropical hotspot	PBMA041	Magioli, Marcelo, Elaine Rios, Maira Benchimol, Diogo Cavenague Casanova, Aluane Silva Ferreira, Joedison Rocha, Fabiano Rodrigues de Melo et al.	Biological Conservation	2021	The Brazilian Atlantic Forest of Southern Bahia is a megadiverse region given its remarkable number of species and endemism. Despite being a priority region for biodiversity conservation, the role of protected and unprotected forest remnants for long-term species conservation is unknown. Here, we unveil the main patterns of occurrence and distribution of medium- and large-sized mammals in remnant…	https://www.sciencedirect.com/science/article/abs/pii/S0006320721002251	empirical
BMA0113	Rhipidomys sp.	Coffee, Pasture	small mammals	community	crop_perennial	forest	outside_cu	20°53'57.1"S, 44°50'11.5''W	Santo Antonio do Amparo, Minas Gerais	A small mammal community in a forest fragment, vegetation corridor and coffee matrix system in the brazilian atlantic forest	PBMA020	Rocha M.F., Passamani M., Louzada J.	PLoS One	2011	The objective of our work was to verify the value of the vegetation corridor in the conservation of small mammals in fragmented tropical landscapes, using a model system in the southeastern Minas Gerais. We evaluated and compared the composition and structure of small mammals in a vegetation corridor, forest fragments and a coffee matrix. A total of 15 species were recorded, and the highest speci…	10.1371/journal.pone.0023312	empirical
BMA0114	Sapajus robustus	NE	mammals	assemblage	NA	NA	out-in_cu	NE	NE	Land-use changes lead to functional loss of terrestrial mammals in a Neotropical rainforest	PBMA027	Magioli, Marcelo, Katia Maria Paschoaletto Micchi de Barros, Adriano Garcia Chiarello, Mauro Galetti, Eleonore Zulnara Freire Setz, Adriano Pereira Paglia, Nerea Abrego, Milton Cezar Ribeiro, and Otso Ovaskainen	Perspectives in Ecology and Conservation	2021	Land-use changes are a main driver of modifications in tropical ecosystems, leading to the loss of species and ecological traits and affecting key ecological functions. Although much attention has been given to predict the effects of species loss on ecological processes, information on the large-scale effects of land-use changes over ecological functions is scarce. Here, we detected erosion in th…	https://www.sciencedirect.com/science/article/pii/S2530064421000213	modelling
BMA0115	Sapajus robustus	Cacao, Eucalyptus, Ruber Tree, Pasture	mammals	community	agroforestry	forest	out-in_cu	-15.7758333333333,-39.5047222222222;-15.7325,-39.3766666666667;-15.7908333333333,-39.3688888888889;-15.8138888888889,-39.2452777777778;-15.8683333333333,-39.3547222222222;-15.9561111111111,-39.3172222222222;-15.9077777777778,-39.2275;-15.1569444444444,-39.2263888888889;-15.3344444444444,-39.1972222222222;-15.2475,-39.16;-15.3466666666667,-39.0483333333333;-15.2511111111111,-39.0875;-15.8497222222…	State of Bahia	The role of protected and unprotected forest remnants for mammal conservation in a megadiverse Neotropical hotspot	PBMA041	Magioli, Marcelo, Elaine Rios, Maira Benchimol, Diogo Cavenague Casanova, Aluane Silva Ferreira, Joedison Rocha, Fabiano Rodrigues de Melo et al.	Biological Conservation	2021	The Brazilian Atlantic Forest of Southern Bahia is a megadiverse region given its remarkable number of species and endemism. Despite being a priority region for biodiversity conservation, the role of protected and unprotected forest remnants for long-term species conservation is unknown. Here, we unveil the main patterns of occurrence and distribution of medium- and large-sized mammals in remnant…	https://www.sciencedirect.com/science/article/abs/pii/S0006320721002251	empirical
BMA0116	Sapajus xanthosternos	Cacao, Cajá, Jackfruit, Palm, Ruber Tree	mammals	community	crop_perennial	forest	out-in_cu	(1) 15° 03' –15° 16' S, 39° 00'–39° 17' W (2) 14° 35'–14° 46' S, 39° 08'– 39° 17' W	State of Bahia	Multi-scale mammal responses to agroforestry landscapes in the Brazilian Atlantic Forest: the conservation value of forest and traditional shade plantations	PBMA001	Ferreira, Aluane Silva, Carlos A. Peres, Pavel Dodonov, and Camila Righetto Cassano	Agroforestry Systems	2020	The future of tropical forest biodiversity will largely depend on human-modified landscapes. We investigated how medium- to large-bodied mammals respond to factors at local (habitat type), intermediate (land use heterogeneity, forest cover and human population density) and large spatial scales (overall forest cover) in agroforestry landscapes. We surveyed mammals using camera traps in traditional…	https://link.springer.com/article/10.1007/s10457-020-00553-y	empirical
BMA0117	Sapajus xanthosternos	NE	mammals	assemblage	NA	NA	out-in_cu	NE	NE	Land-use changes lead to functional loss of terrestrial mammals in a Neotropical rainforest	PBMA027	Magioli, Marcelo, Katia Maria Paschoaletto Micchi de Barros, Adriano Garcia Chiarello, Mauro Galetti, Eleonore Zulnara Freire Setz, Adriano Pereira Paglia, Nerea Abrego, Milton Cezar Ribeiro, and Otso Ovaskainen	Perspectives in Ecology and Conservation	2021	Land-use changes are a main driver of modifications in tropical ecosystems, leading to the loss of species and ecological traits and affecting key ecological functions. Although much attention has been given to predict the effects of species loss on ecological processes, information on the large-scale effects of land-use changes over ecological functions is scarce. Here, we detected erosion in th…	https://www.sciencedirect.com/science/article/pii/S2530064421000213	modelling
BMA0118	Sapajus xanthosternos	Cacao, Eucalyptus, Ruber Tree, Pasture	mammals	community	agroforestry	forest	out-in_cu	-15.7758333333333,-39.5047222222222;-15.7325,-39.3766666666667;-15.7908333333333,-39.3688888888889;-15.8138888888889,-39.2452777777778;-15.8683333333333,-39.3547222222222;-15.9561111111111,-39.3172222222222;-15.9077777777778,-39.2275;-15.1569444444444,-39.2263888888889;-15.3344444444444,-39.1972222222222;-15.2475,-39.16;-15.3466666666667,-39.0483333333333;-15.2511111111111,-39.0875;-15.8497222222…	State of Bahia	The role of protected and unprotected forest remnants for mammal conservation in a megadiverse Neotropical hotspot	PBMA041	Magioli, Marcelo, Elaine Rios, Maira Benchimol, Diogo Cavenague Casanova, Aluane Silva Ferreira, Joedison Rocha, Fabiano Rodrigues de Melo et al.	Biological Conservation	2021	The Brazilian Atlantic Forest of Southern Bahia is a megadiverse region given its remarkable number of species and endemism. Despite being a priority region for biodiversity conservation, the role of protected and unprotected forest remnants for long-term species conservation is unknown. Here, we unveil the main patterns of occurrence and distribution of medium- and large-sized mammals in remnant…	https://www.sciencedirect.com/science/article/abs/pii/S0006320721002251	empirical
BMA0119	Sciurus aestuans	Cacao, Cajá, Jackfruit, Palm, Ruber Tree	mammals	community	crop_perennial	forest	out-in_cu	(1) 15° 03' –15° 16' S, 39° 00'–39° 17' W (2) 14° 35'–14° 46' S, 39° 08'– 39° 17' W	State of Bahia	Multi-scale mammal responses to agroforestry landscapes in the Brazilian Atlantic Forest: the conservation value of forest and traditional shade plantations	PBMA001	Ferreira, Aluane Silva, Carlos A. Peres, Pavel Dodonov, and Camila Righetto Cassano	Agroforestry Systems	2020	The future of tropical forest biodiversity will largely depend on human-modified landscapes. We investigated how medium- to large-bodied mammals respond to factors at local (habitat type), intermediate (land use heterogeneity, forest cover and human population density) and large spatial scales (overall forest cover) in agroforestry landscapes. We surveyed mammals using camera traps in traditional…	https://link.springer.com/article/10.1007/s10457-020-00553-y	empirical
BMA0120	Sphigurus insidiosus	Cacao, Pasture	mammals	community	agroforestry	forest	inside_cu	15°4′–15°14′ S, 39°5′–39°22′ W	State of Bahia	Large Mammals in an Agroforestry Mosaic in the Brazilian Atlantic Forest	PBMA002	Cassano C.R., Barlow J., Pardini R.	Biotropica	2012	The forest-like characteristics of agroforestry systems create a unique opportunity to combine agricultural production with biodiversity conservation in human-modified tropical landscapes. The cacao-growing region in southern Bahia, Brazil, encompasses Atlantic forest remnants and large extensions of agroforests, locally known as cabrucas, and harbors several endemic large mammals. Based on the d…	10.1111/j.1744-7429.2012.00870.x	secondary_data
BMA0121	Sylvilagus brasiliensis	Cacao, Cajá, Jackfruit, Palm, Ruber Tree	mammals	community	crop_perennial	forest	out-in_cu	(1) 15° 03' –15° 16' S, 39° 00'–39° 17' W (2) 14° 35'–14° 46' S, 39° 08'– 39° 17' W	State of Bahia	Multi-scale mammal responses to agroforestry landscapes in the Brazilian Atlantic Forest: the conservation value of forest and traditional shade plantations	PBMA001	Ferreira, Aluane Silva, Carlos A. Peres, Pavel Dodonov, and Camila Righetto Cassano	Agroforestry Systems	2020	The future of tropical forest biodiversity will largely depend on human-modified landscapes. We investigated how medium- to large-bodied mammals respond to factors at local (habitat type), intermediate (land use heterogeneity, forest cover and human population density) and large spatial scales (overall forest cover) in agroforestry landscapes. We surveyed mammals using camera traps in traditional…	https://link.springer.com/article/10.1007/s10457-020-00553-y	empirical
BMA0122	Sylvilagus brasiliensis	Cacao, Pasture	mammals	community	agroforestry	forest	inside_cu	15°4′–15°14′ S, 39°5′–39°22′ W	State of Bahia	Large Mammals in an Agroforestry Mosaic in the Brazilian Atlantic Forest	PBMA002	Cassano C.R., Barlow J., Pardini R.	Biotropica	2012	The forest-like characteristics of agroforestry systems create a unique opportunity to combine agricultural production with biodiversity conservation in human-modified tropical landscapes. The cacao-growing region in southern Bahia, Brazil, encompasses Atlantic forest remnants and large extensions of agroforests, locally known as cabrucas, and harbors several endemic large mammals. Based on the d…	10.1111/j.1744-7429.2012.00870.x	secondary_data
BMA0123	Tamandua tetradactyla	Cacao, Cajá, Jackfruit, Palm, Ruber Tree	mammals	community	crop_perennial	forest	out-in_cu	(1) 15° 03' –15° 16' S, 39° 00'–39° 17' W (2) 14° 35'–14° 46' S, 39° 08'– 39° 17' W	State of Bahia	Multi-scale mammal responses to agroforestry landscapes in the Brazilian Atlantic Forest: the conservation value of forest and traditional shade plantations	PBMA001	Ferreira, Aluane Silva, Carlos A. Peres, Pavel Dodonov, and Camila Righetto Cassano	Agroforestry Systems	2020	The future of tropical forest biodiversity will largely depend on human-modified landscapes. We investigated how medium- to large-bodied mammals respond to factors at local (habitat type), intermediate (land use heterogeneity, forest cover and human population density) and large spatial scales (overall forest cover) in agroforestry landscapes. We surveyed mammals using camera traps in traditional…	https://link.springer.com/article/10.1007/s10457-020-00553-y	empirical
BMA0124	Tamandua tetradactyla	NE	mammals	assemblage	NA	NA	out-in_cu	NE	NE	Land-use changes lead to functional loss of terrestrial mammals in a Neotropical rainforest	PBMA027	Magioli, Marcelo, Katia Maria Paschoaletto Micchi de Barros, Adriano Garcia Chiarello, Mauro Galetti, Eleonore Zulnara Freire Setz, Adriano Pereira Paglia, Nerea Abrego, Milton Cezar Ribeiro, and Otso Ovaskainen	Perspectives in Ecology and Conservation	2021	Land-use changes are a main driver of modifications in tropical ecosystems, leading to the loss of species and ecological traits and affecting key ecological functions. Although much attention has been given to predict the effects of species loss on ecological processes, information on the large-scale effects of land-use changes over ecological functions is scarce. Here, we detected erosion in th…	https://www.sciencedirect.com/science/article/pii/S2530064421000213	modelling
BMA0125	Tamandua tetradactyla	Cacao, Eucalyptus, Ruber Tree, Pasture	mammals	community	agroforestry	forest	out-in_cu	-15.7758333333333,-39.5047222222222;-15.7325,-39.3766666666667;-15.7908333333333,-39.3688888888889;-15.8138888888889,-39.2452777777778;-15.8683333333333,-39.3547222222222;-15.9561111111111,-39.3172222222222;-15.9077777777778,-39.2275;-15.1569444444444,-39.2263888888889;-15.3344444444444,-39.1972222222222;-15.2475,-39.16;-15.3466666666667,-39.0483333333333;-15.2511111111111,-39.0875;-15.8497222222…	State of Bahia	The role of protected and unprotected forest remnants for mammal conservation in a megadiverse Neotropical hotspot	PBMA041	Magioli, Marcelo, Elaine Rios, Maira Benchimol, Diogo Cavenague Casanova, Aluane Silva Ferreira, Joedison Rocha, Fabiano Rodrigues de Melo et al.	Biological Conservation	2021	The Brazilian Atlantic Forest of Southern Bahia is a megadiverse region given its remarkable number of species and endemism. Despite being a priority region for biodiversity conservation, the role of protected and unprotected forest remnants for long-term species conservation is unknown. Here, we unveil the main patterns of occurrence and distribution of medium- and large-sized mammals in remnant…	https://www.sciencedirect.com/science/article/abs/pii/S0006320721002251	empirical
BMA0126	Tapirus terrestris	NE	mammals	assemblage	NA	NA	out-in_cu	NE	NE	Land-use changes lead to functional loss of terrestrial mammals in a Neotropical rainforest	PBMA027	Magioli, Marcelo, Katia Maria Paschoaletto Micchi de Barros, Adriano Garcia Chiarello, Mauro Galetti, Eleonore Zulnara Freire Setz, Adriano Pereira Paglia, Nerea Abrego, Milton Cezar Ribeiro, and Otso Ovaskainen	Perspectives in Ecology and Conservation	2021	Land-use changes are a main driver of modifications in tropical ecosystems, leading to the loss of species and ecological traits and affecting key ecological functions. Although much attention has been given to predict the effects of species loss on ecological processes, information on the large-scale effects of land-use changes over ecological functions is scarce. Here, we detected erosion in th…	https://www.sciencedirect.com/science/article/pii/S2530064421000213	modelling
BMA0127	Tapirus terrestris	Cacao, Eucalyptus, Ruber Tree, Pasture	mammals	community	agroforestry	forest	out-in_cu	-15.7758333333333,-39.5047222222222;-15.7325,-39.3766666666667;-15.7908333333333,-39.3688888888889;-15.8138888888889,-39.2452777777778;-15.8683333333333,-39.3547222222222;-15.9561111111111,-39.3172222222222;-15.9077777777778,-39.2275;-15.1569444444444,-39.2263888888889;-15.3344444444444,-39.1972222222222;-15.2475,-39.16;-15.3466666666667,-39.0483333333333;-15.2511111111111,-39.0875;-15.8497222222…	State of Bahia	The role of protected and unprotected forest remnants for mammal conservation in a megadiverse Neotropical hotspot	PBMA041	Magioli, Marcelo, Elaine Rios, Maira Benchimol, Diogo Cavenague Casanova, Aluane Silva Ferreira, Joedison Rocha, Fabiano Rodrigues de Melo et al.	Biological Conservation	2021	The Brazilian Atlantic Forest of Southern Bahia is a megadiverse region given its remarkable number of species and endemism. Despite being a priority region for biodiversity conservation, the role of protected and unprotected forest remnants for long-term species conservation is unknown. Here, we unveil the main patterns of occurrence and distribution of medium- and large-sized mammals in remnant…	https://www.sciencedirect.com/science/article/abs/pii/S0006320721002251	empirical
BMA0128	Tayassu pecari	NE	mammals	assemblage	NA	NA	out-in_cu	NE	NE	Land-use changes lead to functional loss of terrestrial mammals in a Neotropical rainforest	PBMA027	Magioli, Marcelo, Katia Maria Paschoaletto Micchi de Barros, Adriano Garcia Chiarello, Mauro Galetti, Eleonore Zulnara Freire Setz, Adriano Pereira Paglia, Nerea Abrego, Milton Cezar Ribeiro, and Otso Ovaskainen	Perspectives in Ecology and Conservation	2021	Land-use changes are a main driver of modifications in tropical ecosystems, leading to the loss of species and ecological traits and affecting key ecological functions. Although much attention has been given to predict the effects of species loss on ecological processes, information on the large-scale effects of land-use changes over ecological functions is scarce. Here, we detected erosion in th…	https://www.sciencedirect.com/science/article/pii/S2530064421000213	modelling
BMA0129	Tayassu pecari	Cacao, Eucalyptus, Ruber Tree, Pasture	mammals	community	agroforestry	forest	out-in_cu	-15.7758333333333,-39.5047222222222;-15.7325,-39.3766666666667;-15.7908333333333,-39.3688888888889;-15.8138888888889,-39.2452777777778;-15.8683333333333,-39.3547222222222;-15.9561111111111,-39.3172222222222;-15.9077777777778,-39.2275;-15.1569444444444,-39.2263888888889;-15.3344444444444,-39.1972222222222;-15.2475,-39.16;-15.3466666666667,-39.0483333333333;-15.2511111111111,-39.0875;-15.8497222222…	State of Bahia	The role of protected and unprotected forest remnants for mammal conservation in a megadiverse Neotropical hotspot	PBMA041	Magioli, Marcelo, Elaine Rios, Maira Benchimol, Diogo Cavenague Casanova, Aluane Silva Ferreira, Joedison Rocha, Fabiano Rodrigues de Melo et al.	Biological Conservation	2021	The Brazilian Atlantic Forest of Southern Bahia is a megadiverse region given its remarkable number of species and endemism. Despite being a priority region for biodiversity conservation, the role of protected and unprotected forest remnants for long-term species conservation is unknown. Here, we unveil the main patterns of occurrence and distribution of medium- and large-sized mammals in remnant…	https://www.sciencedirect.com/science/article/abs/pii/S0006320721002251	empirical

## Sheet: Data extraction 1
Example of data extraction: in this example we have used data for mammals only. The same procedure will be performed for birds after the systematic map is done
Publication ID	region	taxonomic_group	number of species
PBMA001	State of Bahia	mammals	20
PBMA002	State of Bahia	mammals	20
PBMA006	Alfenas, State of Minas Gerais	birds	63
PBMA014	Cantareira and Mantiqueira mountains, São Paulo and Minas Gerais states	birds	11
PBMA020	Santo Antonio do Amparo, Minas Gerais	small mammals	15
PBMA027	NA	mammals	83
PBMA029	Pontal do Paranapanema, São Paulo State	birds	157
PBMA033	Atibaia, Bragança Paulista, Itatiba, Nazaré Paulista, State of São Paulo	birds	205
PBMA038	Sooretama and Linhares, Espírito Santo state	birds	128
PBMA041	State of Bahia	mammals	54

## Sheet: Data extraction 2
Example of data extraction: in this example we have used data for mammals only. The same procedure will be performed for birds after the systematic map is done
							Cacao	Cajá	Coffee	Eucalyptus	Jackfruit	Palm	Pasture	Rubber Tree
Mammals, number of different species per crop							Alouatta guariba guariba	Cabassous tatouay	Akodon montensis	Alouatta guariba guariba	Cabassous tatouay	Cabassous tatouay	Akodon montensis	Alouatta guariba guariba
Crop	Species						Bos taurus	Callithrix kuhlii	Calomys sp.	Bos taurus	Callithrix kuhlii	Callithrix kuhlii	Alouatta guariba guariba	Bos taurus
Cacao	62						Brachyteles hypoxanthus	Cerdocyon thous	Caluromysphilander	Bradypus torquatusIlliger	Cerdocyon thous	Cerdocyon thous	Bos taurus	Brachyteles hypoxanthus
Cajá	20						Bradypus torquatusIlliger	Cuniculus paca	Cerradomys subflavus	Bradypus variegatus	Cuniculus paca	Cuniculus paca	Brachyteles hypoxanthus	Bradypus torquatusIlliger
Coffee	15						Bradypus variegatus	Didelphis aurita	Didelphis albiventris	Brachyteles hypoxanthus	Didelphis aurita	Didelphis aurita	Bradypus torquatusIlliger	Bradypus variegatus
Eucalyptus	54						Cabassous sp.	Dasyprocta leporina	Didelphis aurita	Cabassous tatouay	Dasyprocta leporina	Dasyprocta leporina	Bradypus variegatus	Cabassous tatouay
Jackfruit	20						Cabassous tatouay	Eira barbara	Euryoryzomys russatus	Callicebus melanochir	Eira barbara	Eira barbara	Cabassous sp.	Callicebus melanochir
Palm	20						Callicebus melanochir	Euphractus sexcinctus	Gracilinanus microtarsus	Callicebus sp	Euphractus sexcinctus	Euphractus sexcinctus	Cabassous tatouay	Callicebus sp
Pasture	70						Callicebus sp	Leontopithecus chrysomelas	Marmosops incanus	Callithrix geoffroyi	Leontopithecus chrysomelas	Leontopithecus chrysomelas	Callicebus melanochir	Callithrix geoffroyi
Ruber Tree	59						Callithrix geoffroyi	Mazama americana	Monodelphis americana	Callithrix kuhlii	Mazama americana	Mazama americana	Callicebus sp	Callithrix kuhlii
							Callithrix kuhlii	Mazama gouazoubira	Monodelphis iheringi	Callithrix sp	Mazama gouazoubira	Mazama gouazoubira	Callithrix geoffroyi	Callithrix penicillata
							Callithrix penicillata	Pecari tajacu	Nectomys squamipes	Callithrix penicillata	Pecari tajacu	Pecari tajacu	Callithrix kuhlii	Callithrix sp
							Callithrix sp	Potos flavus	Oligoryzomys nigripes	Canis lupus familiaris	Potos flavus	Potos flavus	Callithrix penicillata	Canis familiaris
							Canis familiaris	Procyon cancrivorus	Oxymycterus delator	Cerdocyon thous	Procyon cancrivorus	Procyon cancrivorus	Callithrix sp	Cerdocyon thous
							Cebus xanthosternos	Puma concolor	Rhipidomys sp.	Chaetomys subspinosus	Puma concolor	Puma concolor	Calomys sp.	Chaetomys subspinosus
							Cerdocyon thous	Puma yagouaroundi		Coendou insidious	Puma yagouaroundi	Puma yagouaroundi	Caluromys philander	Coendou insidious
							Chaetomys subspinosus	Sapajus xanthosternos		Conepatus semistriatus	Sapajus xanthosternos	Sapajus xanthosternos	Canis familiaris	Conepatus semistriatus
							Coendou insidious	Sciurus aestuans		Cuniculus paca	Sciurus aestuans	Sciurus aestuans	Cebus xanthosternos	Cuniculus paca
							Conepatus semistriatus	Sylvilagus brasiliensis		Dasyprocta leporina	Sylvilagus brasiliensis	Sylvilagus brasiliensis	Cerdocyon thous	Dasyprocta leporina
							Cuniculus paca	Tamandua tetradactyla		Dasypus novemcinctus	Tamandua tetradactyla	Tamandua tetradactyla	Cerradomys subflavus	Dasypus novemcinctus
							Dasyprocta leporina			Dasypus septemcinctus			Chaetomys subspinosus	Dasypus septemcinctus
							Dasypus novemcinctus			Dicotyles tajacu			Coendou insidious	Dicotyles tajacu
							Dasypus septemcinctus			Didelphis albiventris			Conepatus semistriatus	Didelphis albiventris
							Dicotyles tajacu			Didelphis aurita			Cuniculus paca	Didelphis aurita
							Didelphis albiventris			Equus ferus			Dasyprocta leporina	Eira barbara
							Didelphis aurita			Eira barbara			Dasypus novemcinctus	Equus ferus
							Eira barbara			Euphractus sexcinctus			Dasypus septemcinctus	Euphractus sexcinctus
							Equus ferus			Felis catus			Dicotyles tajacu	Felis catus
							Euphractus sexcinctus			Galictis cuja			Didelphis albiventris	Galictis cuja
							Felis catus			Guerlinguetus brasiliensis			Didelphis aurita	Guerlinguetus brasiliensis
							Galictis cuja			Herpailurus yagouaroundi			Eira barbara	Herpailurus yagouaroundi
							Guerlinguetus brasiliensis			Hydrochoerus hydrochaeris			Equus ferus	Hydrochoerus hydrochaeris
							Herpailurus yagouaroundi			Leontopithecus chrysomelas			Euphractus sexcinctus	Leontopithecus chrysomelas
							Hydrochoerus hydrochaeris			Leopardus guttulus			Euryoryzomys russatus	Leopardus guttulus
							Leontopithecus chrysomelas			Leopardus pardalis			Felis catus	Leopardus pardalis
							Leopardus guttulus			Leopardus sp			Galictis cuja	Leopardus sp
							Leopardus pardalis			Leopardus wiedii			Gracilinanus microtarsus	Leopardus wiedii
							Leopardus sp			Lepus europaeus			Guerlinguetus brasiliensis	Lepus europaeus
							Leopardus wiedii			Lontra longicaudis			Herpailurus yagouaroundi	Lontra longicaudis
							Lepus europaeus			Mazama gouazoubira			Hydrochoerus hydrochaeris	Mazama gouazoubira
							Lontra longicaudis			Mazama sp			Leontopithecus chrysomelas	Mazama sp
							Mazama gouazoubira			Myrmecophaga tridactyla			Leopardus guttulus	Mazama americana
							Mazama sp			Nasua nasua			Leopardus pardalis	Mazama gouazoubira
							Mazama americana			Panthera onca			Leopardus sp	Myrmecophaga tridactyla
							Mazama gouazoubira			Potos flavus			Leopardus wiedii	Nasua nasua
							Myrmecophaga tridactyla			Priodontes maximus			Lepus europaeus	Panthera onca
							Nasua nasua			Procyon cancrivorus			Lontra longicaudis	Pecari tajacu
							Panthera onca			Puma concolor			Marmosops incanus	Potos flavus
							Pecari tajacu			Sapajus robustus			Mazama gouazoubira	Priodontes maximus
							Potos flavus			Sapajus xanthosternos			Mazama sp	Procyon cancrivorus
							Priodontes maximus			Sylvilagus brasiliensis			Monodelphis americana	Puma concolor
							Procyon cancrivorus			Tamandua tetradactyla			Monodelphis iheringi	Puma yagouaroundi
							Puma concolor			Tapirus terrestris			Myrmecophaga tridactyla	Sapajus robustus
							Puma yagouaroundi			Tayassu pecari			Nasua nasua	Sapajus xanthosternos
							Sapajus robustus						Nectomys squamipes	Sciurus aestuans
							Sapajus xanthosternos						Oligoryzomys nigripes	Sylvilagus brasiliensis
							Sapajus xanthosternos						Oxymycterus delator	Tamandua tetradactyla
							Sciurus aestuans						Panthera onca	Tapirus terrestris
							Sphigurus insidiosus						Potos flavus	Tayassu pecari
							Sylvilagus brasiliensis						Priodontes maximus
							Tamandua tetradactyla						Procyon cancrivorus
							Tapirus terrestris						Puma concolor
							Tayassu pecari						Rhipidomys sp.
													Sapajus robustus
													Sapajus xanthosternos
													Sphigurus insidiosus
													Sylvilagus brasiliensis
													Tamandua tetradactyla
													Tapirus terrestris
													Tayassu pecari

## Sheet: Data extraction 3
Mammals: species vs crop
												Example of data extraction: in this example we have used data for mammals only. The same procedure will be performed for birds after the systematic map is done
Species	Crop								Number of crops
Akodon montensis	Coffee	Pasture							2
Alouatta guariba guariba	Cacao	Eucalytus	Pasture	Rubber Tree					4
Bos taurus	Cacao	Eucalytus	Pasture	Rubber Tree					4
Brachyteles hypoxanthus	Cacao	Eucalytus	Pasture	Rubber Tree					4
Bradypus torquatusIlliger	Cacao	Eucalytus	Pasture	Rubber Tree					4
Bradypus variegatus	Cacao	Eucalytus	Pasture	Rubber Tree					4
Cabassous sp.	Cacao	Pasture							2
Cabassous tatouay	Cacao	Cajá	Eucalyptus	Jackfruit	Palm	Pasture	Rubber Tree		7
Callicebus melanochir	Cacao	Eucalytus	Pasture	Rubber Tree					4
Callicebus sp	Cacao	Eucalytus	Pasture	Rubber Tree					4
Callithrix geoffroyi	Cacao	Eucalytus	Pasture	Rubber Tree					4
Callithrix kuhlii	Cacao	Cajá	Eucalyptus	Jackfruit	Palm	Pasture	Rubber Tree		7
Callithrix penicillata	Cacao	Eucalytus	Pasture	Rubber Tree					4
Callithrix sp	Cacao	Eucalytus	Pasture	Rubber Tree					4
Calomys sp.	Coffee	Pasture							2
Caluromys philander	Coffee	Pasture							2
Canis familiaris	Cacao	Eucalytus	Pasture	Rubber Tree					4
Cebus xanthosternos	Cacao	Pasture							2
Cerdocyon thous	Cacao	Cajá	Eucalyptus	Jackfruit	Palm	Pasture	Rubber Tree		7
Cerradomys subflavus	Coffee	Pasture							2
Chaetomys subspinosus	Cacao	Eucalytus	Pasture	Rubber Tree					4
Coendou insidious	Cacao	Eucalytus	Pasture	Rubber Tree					4
Conepatus semistriatus	Cacao	Eucalytus	Pasture	Rubber Tree					4
Cuniculus paca	Cacao	Cajá	Eucalyptus	Jackfruit	Palm	Pasture	Rubber Tree		7
Dasyprocta leporina	Cacao	Cajá	Eucalyptus	Jackfruit	Palm	Pasture	Rubber Tree		7
Dasypus novemcinctus	Cacao	Eucalytus	Pasture	Rubber Tree					4
Dasypus septemcinctus	Cacao	Eucalytus	Pasture	Rubber Tree					4
Dicotyles tajacu	Cacao	Cajá	Eucalyptus	Jackfruit	Palm	Pasture	Rubber Tree		7
Didelphis albiventris	Cacao	Eucalytus	Pasture	Rubber Tree					4
Didelphis aurita	Cacao	Cajá	Coffee	Eucalyptus	Jackfruit	Palm	Pasture	Rubber Tree	8
Eira barbara	Cacao	Cajá	Eucalyptus	Jackfruit	Palm	Pasture	Rubber Tree		7
Equus ferus	Cacao	Eucalytus	Pasture	Rubber Tree					5
Euphractus sexcinctus	Cacao	Cajá	Eucalyptus	Jackfruit	Palm	Pasture	Rubber Tree		7
Euryoryzomys russatus	Coffee	Pasture							2
Felis catus	Cacao	Eucalytus	Pasture	Rubber Tree					4
Galictis cuja	Cacao	Eucalytus	Pasture	Rubber Tree					4
Gracilinanus microtarsus	Coffee	Pasture							2
Guerlinguetus brasiliensis	Cacao	Eucalytus	Pasture	Rubber Tree					4
Herpailurus yagouaroundi	Cacao	Eucalytus	Pasture	Rubber Tree					4
Hydrochoerus hydrochaeris	Cacao	Eucalytus	Pasture	Rubber Tree					4
Leontopithecus chrysomelas	Cacao	Cajá	Eucalyptus	Jackfruit	Palm	Pasture	Rubber Tree		7
Leopardus guttulus	Cacao	Eucalytus	Pasture	Rubber Tree					4
Leopardus pardalis	Cacao	Eucalytus	Pasture	Rubber Tree					4
Leopardus sp	Cacao	Eucalytus	Pasture	Rubber Tree					4
Leopardus wiedii	Cacao	Eucalytus	Pasture	Rubber Tree					4
Lepus europaeus	Cacao	Eucalytus	Pasture	Rubber Tree					4
Lontra longicaudis	Cacao	Eucalytus	Pasture	Rubber Tree					4
Marmosops incanus	Coffee	Pasture							2
Mazama americana	Cacao	Cajá	Jackfruit	Palm	Rubber Tree				5
Mazama gouazoubira	Cacao	Cajá	Eucalyptus	Jackfruit	Palm	Pasture	Rubber Tree		7
Mazama sp	Cacao	Eucalytus	Pasture	Rubber Tree					4
Monodelphis americana	Coffee	Pasture							2
Monodelphis iheringi	Coffee	Pasture							2
Myrmecophaga tridactyla	Cacao	Eucalytus	Pasture	Rubber Tree					4
Nasua nasua	Cacao	Eucalytus	Pasture	Rubber Tree					4
Nectomys squamipes	Coffee	Pasture							2
Oligoryzomys nigripes	Coffee	Pasture							2
Oxymycterus delator	Coffee	Pasture							2
Panthera onca	Cacao	Eucalytus	Pasture	Rubber Tree					4
Pecari tajacu	Cacao	Cajá	Jackfruit	Palm	Rubber Tree				5
Potos flavus	Cacao	Cajá	Eucalyptus	Jackfruit	Palm	Pasture	Rubber Tree		7
Priodontes maximus	Cacao	Eucalytus	Pasture	Rubber Tree					4
Procyon cancrivorus	Cacao	Cajá	Eucalyptus	Jackfruit	Palm	Pasture	Rubber Tree		7
Puma concolor	Cacao	Cajá	Eucalyptus	Jackfruit	Palm	Pasture	Rubber Tree		7
Puma yagouaroundi	Cacao	Cajá	Jackfruit	Palm	Rubber Tree				5
Rhipidomys sp.	Coffee	Pasture							2
Sapajus robustus	Cacao	Eucalytus	Pasture	Rubber Tree					4
Sapajus xanthosternos	Cacao	Cajá	Eucalyptus	Jackfruit	Palm	Pasture	Rubber Tree		7
Sciurus aestuans	Cacao	Cajá	Jackfruit	Palm	Rubber Tree				5
Sphigurus insidiosus	Cacao	Pasture							2
Sylvilagus brasiliensis	Cacao	Cajá	Eucalyptus	Jackfruit	Palm	Pasture	Rubber Tree		7
Tamandua tetradactyla	Cacao	Cajá	Eucalyptus	Jackfruit	Palm	Pasture	Rubber Tree		7
Tapirus terrestris	Cacao	Eucalytus	Pasture	Rubber Tree					4
Tayassu pecari	Cacao	Eucalytus	Pasture	Rubber Tree					4
